# Supplementary material for: 3,3′-[1,2-Phenyl­enebis(methyl­ene)]bis­(1-heptyl­benzimidazolium) dibromide monohydrate
Source: Acta Crystallogr Sect E Struct Rep Online. 2011 Jun 25;67(Pt 7):o1814–5. doi: 10.1107/S1600536811023476 (PMC3152130; doi:10.1107/S1600536811023476)
Supplement: Supplementary file 1 [file e-67-o1814-sup1.cif]

##############################################################################
#                                                                            #
# This CIF contains the data in a paper accepted for publication in          #
# Acta Crystallographica Section E. It conforms to the requirements of       #
# Notes for Authors for Acta Crystallographica Section E, and has been       #
# peer reviewed under the auspices of the IUCr Commission on Journals.       #
#                                                                            #
# Full details of the Crystallographic Information File format               #
# are given in the paper "The Crystallographic Information File (CIF):       #
# a New Standard Archive File for Crystallography" by S. R. Hall, F. H.      #
# Allen and I. D. Brown [Acta Cryst. (1991), A47, 655-685].                  #
#                                                                            #
# The current version of the core CIF dictionary is obtainable from          #
# ftp://ftp.iucr.org/pub/cif_core.dic.                                       #
#                                                                            #
# Software is freely available for graphical display of the structure(s)     #
# in this CIF. For information consult the CIF software page                 #
# http://www.iucr.org/resources/cif/software.                                #
#                                                                            #
# This file may be used for bona fide research purposes within the           #
# scientific community so long as proper attribution is given to the journal # 
# article from which it was obtained.                                        #
#                                                                            #
##############################################################################
data_global
_audit_creation_method     'form.cif (version 2.0)'
_journal_data_validation_number     ?
_journal_date_recd_electronic     2011-06-14
_journal_date_accepted     2011-06-16
_journal_name_full     'Acta Crystallographica, Section E'
_journal_year     2011
_journal_volume     67
_journal_issue      7
_journal_page_first     o1814
_journal_page_last     o1815
_journal_paper_category     QO
_journal_coeditor_code     IS2732
_publ_contact_author_name     'Prof. Fun, Hoong-Kun'
_publ_contact_author_address
;
      X-ray Crystallography Unit
      School of Physics
      Universiti Sains Malaysia
      11800 USM, Penang
      MALAYSIA
;
_publ_contact_author_email     'hkfun@usm.my'
_publ_contact_author_fax     '604 6579150'
_publ_contact_author_phone     '604 6533652'
_publ_section_title
;
3,3'-[1,2-Phenylenebis(methylene)]bis(1-heptylbenzimidazolium) dibromide
monohydrate
;
loop_
    _publ_author_name
    _publ_author_footnote
    _publ_author_address
    'Rosenani A. Haque' ?
;
      School of Chemical Sciences
      Universiti Sains Malaysia
      11800 USM, Penang
      Malaysia
;
    'Muhammad Adnan Iqbal' ?
;
      School of Chemical Sciences
      Universiti Sains Malaysia
      11800 USM, Penang
      Malaysia
;
    'Madhukar Hemamalini' ?
;
      X-ray Crystallography Unit
      School of Physics
      Universiti Sains Malaysia
      11800 USM, Penang
      Malaysia
;
    'Hoong-Kun Fun'
;
      Thomson Reuters ResearcherID: A-3561-2009.
;
;
      X-ray Crystallography Unit
      School of Physics
      Universiti Sains Malaysia
      11800 USM, Penang
      Malaysia
;
data_I
_audit_creation_method     SHELXL-97
_chemical_name_systematic
;
3,3'-[1,2-Phenylenebis(methylene)]bis(1-heptylbenzimidazolium) dibromide
monohydrate
;
_chemical_name_common     ?
_chemical_formula_moiety     'C36 H48 N4 2+, 2(Br -), H2 O'
_chemical_formula_sum     'C36 H50 Br2 N4 O'
_chemical_formula_iupac     'C36 H48 N4 2+, 2Br -, H2 O'
_chemical_formula_weight     714.62
_chemical_melting_point     ?
_symmetry_cell_setting     triclinic
_symmetry_space_group_name_H-M     'P -1'
_symmetry_space_group_name_Hall     '-P 1'
loop_
    _symmetry_equiv_pos_as_xyz
    'x, y, z'
    '-x, -y, -z'
_cell_length_a     8.84940(10)
_cell_length_b     14.7170(3)
_cell_length_c     16.0838(2)
_cell_angle_alpha     115.7050(10)
_cell_angle_beta     105.3800(10)
_cell_angle_gamma     91.9460(10)
_cell_volume     1792.83(5)
_cell_formula_units_Z     2
_cell_measurement_reflns_used     9922
_cell_measurement_theta_min     2.60
_cell_measurement_theta_max     33.74
_cell_measurement_temperature     100.0(10)
_exptl_crystal_description     block
_exptl_crystal_colour     colourless
_exptl_crystal_size_max     0.39
_exptl_crystal_size_mid     0.18
_exptl_crystal_size_min     0.16
_exptl_crystal_density_diffrn     1.324
_exptl_crystal_density_meas     ?
_exptl_crystal_density_method     'not measured'
_exptl_crystal_F_000     744
_exptl_absorpt_coefficient_mu     2.293
_exptl_absorpt_correction_type     multi-scan
_exptl_absorpt_process_details     '(SADABS; Bruker, 2009)'
_exptl_absorpt_correction_T_min     0.4691
_exptl_absorpt_correction_T_max     0.7147
_exptl_special_details
;
The crystal was placed in the cold stream of an Oxford Cryosystems Cobra
open-flow nitrogen cryostat (Cosier & Glazer, 1986) operating at
100.0(1) K.
;
_diffrn_ambient_temperature     100.0(10)
_diffrn_radiation_type     MoK\a
_diffrn_radiation_wavelength     0.71073
_diffrn_radiation_source     'fine-focus sealed tube'
_diffrn_radiation_monochromator     graphite
_diffrn_measurement_device_type
;
Bruker SMART APEXII CCD area-detector
;
_diffrn_measurement_method     '\f and \w'
_diffrn_detector_area_resol_mean     .
_diffrn_reflns_number     50860
_diffrn_reflns_av_R_equivalents     0.0273
_diffrn_reflns_av_sigmaI/netI     0.0334
_diffrn_reflns_theta_min     1.48
_diffrn_reflns_theta_max     32.50
_diffrn_reflns_theta_full     32.50
_diffrn_measured_fraction_theta_max     0.995
_diffrn_measured_fraction_theta_full     0.995
_diffrn_reflns_limit_h_min     -13
_diffrn_reflns_limit_h_max     13
_diffrn_reflns_limit_k_min     -22
_diffrn_reflns_limit_k_max     22
_diffrn_reflns_limit_l_min     -24
_diffrn_reflns_limit_l_max     24
_diffrn_standards_number     0
_diffrn_standards_interval_count     .
_diffrn_standards_interval_time     .
_diffrn_standards_decay_%     ?
_refine_special_details
;
 Refinement of F^2^ against ALL reflections.  The weighted R-factor wR and
 goodness of fit S are based on F^2^, conventional R-factors R are based
 on F, with F set to zero for negative F^2^. The threshold expression of
 F^2^ > 2\s(F^2^) is used only for calculating R-factors(gt) etc. and is
 not relevant to the choice of reflections for refinement.  R-factors based
 on F^2^ are statistically about twice as large as those based on F, and R-
 factors based on ALL data will be even larger.
;
_reflns_number_total     12945
_reflns_number_gt     10091
_reflns_threshold_expression     I>2\s(I)
_refine_ls_structure_factor_coef     Fsqd
_refine_ls_matrix_type     full
_refine_ls_R_factor_all     0.0491
_refine_ls_R_factor_gt     0.0315
_refine_ls_wR_factor_gt     0.0700
_refine_ls_wR_factor_ref     0.0770
_refine_ls_goodness_of_fit_ref     1.015
_refine_ls_restrained_S_all     1.015
_refine_ls_number_reflns     12945
_refine_ls_number_parameters     442
_refine_ls_number_restraints     9
_refine_ls_hydrogen_treatment     mixed
_refine_ls_weighting_scheme     calc
_refine_ls_weighting_details
         'calc w=1/[\s^2^(Fo^2^)+(0.0359P)^2^+0.6181P] where P=(Fo^2^+2Fc^2^)/3'
_atom_sites_solution_hydrogens     geom
_atom_sites_solution_primary     direct
_atom_sites_solution_secondary     difmap
_refine_ls_shift/su_max     0.001
_refine_ls_shift/su_mean     0.000
_refine_diff_density_max     0.835
_refine_diff_density_min     -0.746
_refine_ls_extinction_method     none
_refine_ls_extinction_coef     ?
loop_
    _atom_type_symbol
    _atom_type_description
    _atom_type_scat_dispersion_real
    _atom_type_scat_dispersion_imag
    _atom_type_scat_source
    'C' 'C' 0.0033 0.0016
                         'International Tables Vol C Tables 4.2.6.8 and 6.1.1.4'
    'H' 'H' 0.0000 0.0000
                         'International Tables Vol C Tables 4.2.6.8 and 6.1.1.4'
    'N' 'N' 0.0061 0.0033
                         'International Tables Vol C Tables 4.2.6.8 and 6.1.1.4'
    'O' 'O' 0.0106 0.0060
                         'International Tables Vol C Tables 4.2.6.8 and 6.1.1.4'
    'Br' 'Br' -0.2901 2.4595
                         'International Tables Vol C Tables 4.2.6.8 and 6.1.1.4'
_computing_data_collection     'APEX2 (Bruker, 2009)'
_computing_cell_refinement     'SAINT (Bruker, 2009)'
_computing_data_reduction     'SAINT (Bruker, 2009)'
_computing_structure_solution     'SHELXTL (Sheldrick, 2008)'
_computing_structure_refinement     'SHELXTL (Sheldrick, 2008)'
_computing_molecular_graphics     'SHELXTL (Sheldrick, 2008)'
_computing_publication_material
                             'SHELXTL (Sheldrick, 2008) and PLATON (Spek, 2009)'
loop_
    _atom_site_type_symbol
    _atom_site_label
    _atom_site_fract_x
    _atom_site_fract_y
    _atom_site_fract_z
    _atom_site_U_iso_or_equiv
    _atom_site_adp_type
    _atom_site_calc_flag
    _atom_site_refinement_flags
    _atom_site_occupancy
    _atom_site_symmetry_multiplicity
    _atom_site_disorder_assembly
    _atom_site_disorder_group
    Br Br1 0.365462(16) 0.228743(11) 0.219134(10) 0.02173(4) Uani d . 1 1 . .
    Br Br2 0.031239(16) 0.512483(11) 0.193441(10) 0.02124(4) Uani d . 1 1 . .
    N N1 0.48319(13) 0.66074(9) 0.94225(8) 0.0168(2) Uani d . 1 1 . .
    N N2 0.72144(13) 0.65150(9) 1.01988(8) 0.0172(2) Uani d . 1 1 . .
    N N3 0.07774(13) 0.69630(9) 0.68277(8) 0.0178(2) Uani d . 1 1 . .
    N N4 0.19471(14) 0.67552(10) 0.57302(9) 0.0198(2) Uani d . 1 1 A .
    C C1 0.63655(16) 0.66612(10) 0.94634(10) 0.0171(2) Uani d . 1 1 . .
    H H1A 0.6787 0.6786 0.9030 0.021 Uiso calc R 1 1 . .
    C C2 0.61934(16) 0.63548(10) 1.06701(10) 0.0167(2) Uani d . 1 1 . .
    C C3 0.64670(17) 0.61359(11) 1.14536(10) 0.0193(3) Uani d . 1 1 . .
    H H3A 0.7500 0.6096 1.1792 0.023 Uiso calc R 1 1 . .
    C C4 0.51353(18) 0.59803(11) 1.17085(10) 0.0207(3) Uani d . 1 1 . .
    H H4A 0.5262 0.5831 1.2239 0.025 Uiso calc R 1 1 . .
    C C5 0.36033(18) 0.60365(11) 1.12058(11) 0.0215(3) Uani d . 1 1 . .
    H H5A 0.2727 0.5921 1.1405 0.026 Uiso calc R 1 1 . .
    C C6 0.33375(16) 0.62550(11) 1.04280(10) 0.0193(3) Uani d . 1 1 . .
    H H6A 0.2306 0.6294 1.0088 0.023 Uiso calc R 1 1 . .
    C C7 0.46771(16) 0.64135(10) 1.01748(10) 0.0166(2) Uani d . 1 1 . .
    C C8 0.35503(16) 0.67445(11) 0.87201(10) 0.0187(3) Uani d . 1 1 . .
    H H8A 0.2604 0.6221 0.8496 0.022 Uiso calc R 1 1 . .
    H H8B 0.3889 0.6635 0.8149 0.022 Uiso calc R 1 1 . .
    C C9 0.30936(16) 0.77994(11) 0.91357(10) 0.0177(3) Uani d . 1 1 . .
    C C10 0.40829(17) 0.86003(11) 0.99982(11) 0.0220(3) Uani d . 1 1 . .
    H H10A 0.5053 0.8482 1.0332 0.026 Uiso calc R 1 1 . .
    C C11 0.36713(19) 0.95694(12) 1.03770(11) 0.0252(3) Uani d . 1 1 . .
    H H11A 0.4355 1.0105 1.0967 0.030 Uiso calc R 1 1 . .
    C C12 0.2263(2) 0.97520(12) 0.98931(11) 0.0266(3) Uani d . 1 1 . .
    H H12A 0.1980 1.0413 1.0148 0.032 Uiso calc R 1 1 . .
    C C13 0.12706(19) 0.89630(13) 0.90350(11) 0.0253(3) Uani d . 1 1 . .
    H H13A 0.0305 0.9089 0.8705 0.030 Uiso calc R 1 1 . .
    C C14 0.16660(16) 0.79853(11) 0.86476(10) 0.0193(3) Uani d . 1 1 . .
    C C15 0.04692(16) 0.71575(12) 0.77466(10) 0.0204(3) Uani d . 1 1 . .
    H H15A 0.0452 0.6514 0.7803 0.025 Uiso calc R 1 1 . .
    H H15B -0.0599 0.7348 0.7715 0.025 Uiso calc R 1 1 . .
    C C16 -0.03893(16) 0.64533(11) 0.59265(10) 0.0183(3) Uani d . 1 1 . .
    C C17 -0.20136(17) 0.61256(12) 0.56824(11) 0.0215(3) Uani d . 1 1 . .
    H H17A -0.2515 0.6215 0.6160 0.026 Uiso calc R 1 1 . .
    C C18 -0.28532(18) 0.56616(12) 0.46997(11) 0.0250(3) Uani d . 1 1 . .
    H H18A -0.3966 0.5430 0.4497 0.030 Uiso calc R 1 1 . .
    C C19 -0.21027(19) 0.55241(12) 0.39959(11) 0.0261(3) Uani d . 1 1 . .
    H H19A -0.2724 0.5198 0.3330 0.031 Uiso calc R 1 1 . .
    C C20 -0.04885(19) 0.58480(12) 0.42390(11) 0.0246(3) Uani d . 1 1 . .
    H H20A 0.0016 0.5754 0.3761 0.029 Uiso calc R 1 1 . .
    C C21 0.03504(17) 0.63207(11) 0.52276(10) 0.0197(3) Uani d . 1 1 . .
    C C22 0.21526(16) 0.71327(11) 0.66812(10) 0.0190(3) Uani d . 1 1 . .
    H H22A 0.3135 0.7472 0.7180 0.023 Uiso calc R 1 1 . .
    C C23 0.89380(16) 0.64783(11) 1.04495(10) 0.0199(3) Uani d . 1 1 . .
    H H23A 0.9285 0.6320 0.9872 0.024 Uiso calc R 1 1 . .
    H H23B 0.9132 0.5921 1.0632 0.024 Uiso calc R 1 1 . .
    C C24 0.99196(17) 0.74804(11) 1.12807(11) 0.0217(3) Uani d . 1 1 . .
    H H24A 1.1005 0.7363 1.1530 0.026 Uiso calc R 1 1 . .
    H H24B 0.9441 0.7700 1.1814 0.026 Uiso calc R 1 1 . .
    C C25 1.0042(2) 0.83405(12) 1.10038(12) 0.0279(3) Uani d . 1 1 . .
    H H25A 0.8967 0.8498 1.0803 0.033 Uiso calc R 1 1 . .
    H H25B 1.0449 0.8106 1.0440 0.033 Uiso calc R 1 1 . .
    C C26 1.1138(2) 0.93188(13) 1.18354(13) 0.0312(4) Uani d . 1 1 . .
    H H26A 1.2184 0.9146 1.2074 0.037 Uiso calc R 1 1 . .
    H H26B 1.1310 0.9804 1.1580 0.037 Uiso calc R 1 1 . .
    C C27 1.0495(2) 0.98436(13) 1.26812(13) 0.0318(4) Uani d . 1 1 . .
    H H27A 1.0368 0.9369 1.2954 0.038 Uiso calc R 1 1 . .
    H H27B 0.9428 0.9987 1.2436 0.038 Uiso calc R 1 1 . .
    C C28 1.1542(3) 1.08388(15) 1.34891(15) 0.0474(4) Uani d . 1 1 . .
    H H28A 1.1636 1.1328 1.3227 0.057 Uiso calc R 1 1 . .
    H H28B 1.2621 1.0704 1.3724 0.057 Uiso calc R 1 1 . .
    C C29 1.0880(3) 1.13208(15) 1.43403(15) 0.0474(4) Uani d . 1 1 . .
    H H29A 1.1598 1.1953 1.4847 0.071 Uiso calc R 1 1 . .
    H H29B 1.0790 1.0841 1.4605 0.071 Uiso calc R 1 1 . .
    H H29C 0.9827 1.1478 1.4116 0.071 Uiso calc R 1 1 . .
    C C30 0.31844(18) 0.68129(12) 0.52875(11) 0.0237(3) Uani d . 1 1 . .
    H H30A 0.3231 0.6112 0.4817 0.028 Uiso calc PR 0.474(5) 1 A 1
    H H30B 0.4229 0.7092 0.5801 0.028 Uiso calc PR 0.474(5) 1 A 1
    H H30C 0.3035 0.6192 0.4701 0.028 Uiso d PR 0.526(5) 1 A 2
    H H30D 0.4214 0.6897 0.5729 0.028 Uiso d PR 0.526(5) 1 A 2
    C C31 0.2912(8) 0.7454(5) 0.4784(4) 0.0235(11) Uani d PD 0.474(5) 1 A 1
    H H31A 0.2774 0.8131 0.5252 0.028 Uiso calc PR 0.474(5) 1 A 1
    H H31D 0.1887 0.7142 0.4256 0.028 Uiso calc PR 0.474(5) 1 A 1
    C C32 0.4121(14) 0.7637(9) 0.4352(8) 0.0239(12) Uani d PD 0.474(5) 1 A 1
    H H32A 0.3838 0.7084 0.3677 0.029 Uiso calc PR 0.474(5) 1 A 1
    H H32D 0.5159 0.7554 0.4712 0.029 Uiso calc PR 0.474(5) 1 A 1
    C C33 0.4379(5) 0.8674(3) 0.4321(3) 0.0283(9) Uani d PD 0.474(5) 1 A 1
    H H33A 0.3348 0.8910 0.4194 0.034 Uiso calc PR 0.474(5) 1 A 1
    H H33B 0.5095 0.9198 0.4956 0.034 Uiso calc PR 0.474(5) 1 A 1
    C C34 0.5109(7) 0.8542(6) 0.3522(5) 0.0284(13) Uani d PD 0.474(5) 1 A 1
    H H34A 0.6021 0.8179 0.3584 0.034 Uiso calc PR 0.474(5) 1 A 1
    H H34B 0.4308 0.8102 0.2884 0.034 Uiso calc PR 0.474(5) 1 A 1
    C C35 0.5674(5) 0.9528(3) 0.3533(3) 0.0302(9) Uani d PD 0.474(5) 1 A 1
    H H35A 0.4821 0.9949 0.3581 0.036 Uiso calc PR 0.474(5) 1 A 1
    H H35B 0.6609 0.9917 0.4114 0.036 Uiso calc PR 0.474(5) 1 A 1
    C C36 0.6121(7) 0.9350(6) 0.2638(4) 0.0435(14) Uani d PD 0.474(5) 1 A 1
    H H36A 0.6544 1.0007 0.2699 0.065 Uiso calc PR 0.474(5) 1 A 1
    H H36B 0.5177 0.9018 0.2064 0.065 Uiso calc PR 0.474(5) 1 A 1
    H H36C 0.6932 0.8909 0.2571 0.065 Uiso calc PR 0.474(5) 1 A 1
    C C31X 0.3150(8) 0.7765(4) 0.5075(4) 0.0293(11) Uani d PD 0.526(5) 1 A 2
    H H31B 0.2075 0.7748 0.4674 0.035 Uiso calc PR 0.526(5) 1 A 2
    H H31C 0.3463 0.8414 0.5687 0.035 Uiso calc PR 0.526(5) 1 A 2
    C C32X 0.4359(12) 0.7661(8) 0.4522(7) 0.0239(12) Uani d PD 0.526(5) 1 A 2
    H H32B 0.4350 0.6924 0.4124 0.029 Uiso calc PR 0.526(5) 1 A 2
    H H32C 0.5435 0.7961 0.5000 0.029 Uiso calc PR 0.526(5) 1 A 2
    C C33X 0.4057(4) 0.8177(3) 0.3857(3) 0.0265(8) Uani d PD 0.526(5) 1 A 2
    H H33C 0.3278 0.7700 0.3223 0.032 Uiso calc PR 0.526(5) 1 A 2
    H H33D 0.3582 0.8792 0.4150 0.032 Uiso calc PR 0.526(5) 1 A 2
    C C34X 0.5560(6) 0.8489(5) 0.3687(5) 0.0227(10) Uani d PD 0.526(5) 1 A 2
    H H34C 0.6078 0.7883 0.3439 0.027 Uiso calc PR 0.526(5) 1 A 2
    H H34D 0.6308 0.9005 0.4314 0.027 Uiso calc PR 0.526(5) 1 A 2
    C C35X 0.5249(4) 0.8934(3) 0.2968(3) 0.0292(8) Uani d PD 0.526(5) 1 A 2
    H H35C 0.4514 0.8415 0.2337 0.035 Uiso calc PR 0.526(5) 1 A 2
    H H35D 0.4720 0.9535 0.3210 0.035 Uiso calc PR 0.526(5) 1 A 2
    C C36X 0.6762(6) 0.9258(4) 0.2811(4) 0.0358(10) Uani d PD 0.526(5) 1 A 2
    H H36D 0.6505 0.9590 0.2391 0.054 Uiso calc PR 0.526(5) 1 A 2
    H H36E 0.7231 0.8653 0.2503 0.054 Uiso calc PR 0.526(5) 1 A 2
    H H36F 0.7524 0.9738 0.3439 0.054 Uiso calc PR 0.526(5) 1 A 2
    O O1W 0.39216(15) 0.47948(11) 0.29323(9) 0.0324(3) Uani d . 1 1 . .
    H H1W1 0.380(3) 0.4177(19) 0.2809(17) 0.050(7) Uiso d . 1 1 . .
    H H2W1 0.307(3) 0.4896(18) 0.2719(17) 0.048(7) Uiso d . 1 1 . .
loop_
    _atom_site_aniso_label
    _atom_site_aniso_U_11
    _atom_site_aniso_U_22
    _atom_site_aniso_U_33
    _atom_site_aniso_U_12
    _atom_site_aniso_U_13
    _atom_site_aniso_U_23
    Br1 0.01641(7) 0.02614(8) 0.02309(7) 0.00403(5) 0.00799(5) 0.01061(6)
    Br2 0.01825(7) 0.02841(8) 0.02049(7) 0.00428(5) 0.00856(5) 0.01277(6)
    N1 0.0142(5) 0.0200(5) 0.0152(5) 0.0023(4) 0.0050(4) 0.0069(4)
    N2 0.0143(5) 0.0208(6) 0.0172(5) 0.0032(4) 0.0067(4) 0.0081(5)
    N3 0.0144(5) 0.0243(6) 0.0144(5) 0.0029(4) 0.0046(4) 0.0087(5)
    N4 0.0181(5) 0.0254(6) 0.0185(5) 0.0043(5) 0.0083(4) 0.0108(5)
    C1 0.0166(6) 0.0182(6) 0.0158(6) 0.0028(5) 0.0064(5) 0.0064(5)
    C2 0.0159(6) 0.0175(6) 0.0166(6) 0.0039(5) 0.0077(5) 0.0063(5)
    C3 0.0211(6) 0.0203(6) 0.0169(6) 0.0055(5) 0.0074(5) 0.0078(5)
    C4 0.0262(7) 0.0201(6) 0.0186(6) 0.0053(5) 0.0112(6) 0.0089(5)
    C5 0.0215(7) 0.0210(7) 0.0218(7) 0.0023(5) 0.0119(6) 0.0068(6)
    C6 0.0157(6) 0.0205(6) 0.0202(6) 0.0024(5) 0.0079(5) 0.0067(5)
    C7 0.0163(6) 0.0171(6) 0.0152(6) 0.0026(5) 0.0059(5) 0.0060(5)
    C8 0.0159(6) 0.0211(6) 0.0155(6) 0.0017(5) 0.0025(5) 0.0066(5)
    C9 0.0164(6) 0.0214(6) 0.0161(6) 0.0029(5) 0.0061(5) 0.0087(5)
    C10 0.0194(6) 0.0242(7) 0.0199(7) 0.0030(5) 0.0041(5) 0.0090(6)
    C11 0.0299(8) 0.0224(7) 0.0204(7) 0.0030(6) 0.0084(6) 0.0071(6)
    C12 0.0350(8) 0.0250(7) 0.0243(7) 0.0127(6) 0.0144(7) 0.0118(6)
    C13 0.0251(7) 0.0347(8) 0.0228(7) 0.0131(6) 0.0116(6) 0.0163(6)
    C14 0.0169(6) 0.0276(7) 0.0159(6) 0.0048(5) 0.0071(5) 0.0110(6)
    C15 0.0145(6) 0.0327(8) 0.0153(6) 0.0032(5) 0.0050(5) 0.0119(6)
    C16 0.0172(6) 0.0221(6) 0.0152(6) 0.0038(5) 0.0042(5) 0.0088(5)
    C17 0.0172(6) 0.0272(7) 0.0202(7) 0.0042(5) 0.0056(5) 0.0111(6)
    C18 0.0193(7) 0.0274(7) 0.0235(7) 0.0030(6) 0.0022(6) 0.0100(6)
    C19 0.0259(7) 0.0301(8) 0.0162(6) 0.0045(6) 0.0017(6) 0.0080(6)
    C20 0.0267(7) 0.0294(8) 0.0173(6) 0.0063(6) 0.0078(6) 0.0097(6)
    C21 0.0188(6) 0.0229(7) 0.0181(6) 0.0044(5) 0.0062(5) 0.0096(5)
    C22 0.0162(6) 0.0241(7) 0.0180(6) 0.0038(5) 0.0055(5) 0.0107(5)
    C23 0.0144(6) 0.0255(7) 0.0204(6) 0.0062(5) 0.0073(5) 0.0097(6)
    C24 0.0170(6) 0.0262(7) 0.0201(7) 0.0032(5) 0.0053(5) 0.0093(6)
    C25 0.0299(8) 0.0288(8) 0.0273(8) 0.0018(6) 0.0098(6) 0.0146(7)
    C26 0.0244(7) 0.0263(8) 0.0414(9) 0.0019(6) 0.0123(7) 0.0133(7)
    C27 0.0341(9) 0.0273(8) 0.0314(8) 0.0028(7) 0.0096(7) 0.0117(7)
    C28 0.0601(10) 0.0289(7) 0.0402(8) 0.0077(6) 0.0086(7) 0.0084(6)
    C29 0.0601(10) 0.0289(7) 0.0402(8) 0.0077(6) 0.0086(7) 0.0084(6)
    C30 0.0207(7) 0.0316(8) 0.0224(7) 0.0046(6) 0.0120(6) 0.0125(6)
    C31 0.021(2) 0.025(3) 0.026(3) 0.003(2) 0.010(2) 0.011(2)
    C32 0.026(3) 0.0297(9) 0.012(3) -0.0043(14) 0.004(2) 0.0073(17)
    C33 0.037(2) 0.0225(19) 0.030(2) 0.0061(16) 0.0182(17) 0.0121(17)
    C34 0.032(3) 0.027(2) 0.023(3) 0.005(2) 0.009(2) 0.0084(18)
    C35 0.0307(18) 0.033(2) 0.030(2) 0.0012(15) 0.0108(15) 0.0166(18)
    C36 0.038(3) 0.062(3) 0.042(3) 0.003(3) 0.017(3) 0.030(2)
    C31X 0.031(3) 0.030(3) 0.037(3) 0.008(2) 0.017(3) 0.021(2)
    C32X 0.026(3) 0.0297(9) 0.012(3) -0.0043(14) 0.004(2) 0.0073(17)
    C33X 0.0217(14) 0.0299(19) 0.0300(18) 0.0033(13) 0.0101(13) 0.0146(16)
    C34X 0.023(2) 0.0247(18) 0.024(2) 0.0026(18) 0.0094(19) 0.0138(16)
    C35X 0.0295(16) 0.0322(19) 0.0263(17) 0.0002(13) 0.0099(13) 0.0135(16)
    C36X 0.035(2) 0.042(2) 0.039(2) 0.002(2) 0.017(2) 0.0231(19)
    O1W 0.0238(6) 0.0322(7) 0.0347(7) -0.0010(5) -0.0019(5) 0.0163(6)
_geom_special_details
;
 All s.u.'s (except the s.u. in the dihedral angle between two l.s. planes)
 are estimated using the full covariance matrix.  The cell s.u.'s are taken
 into account individually in the estimation of s.u.'s in distances, angles
 and torsion angles; correlations between s.u.'s in cell parameters are only
 used when they are defined by crystal symmetry.  An approximate (isotropic)
 treatment of cell s.u.'s is used for estimating s.u.'s involving l.s. planes.
;
loop_
    _geom_bond_atom_site_label_1
    _geom_bond_atom_site_label_2
    _geom_bond_site_symmetry_2
    _geom_bond_distance
    _geom_bond_publ_flag
    N1 C1 . 1.3391(17) ?
    N1 C7 . 1.3961(17) ?
    N1 C8 . 1.4618(18) ?
    N2 C1 . 1.3304(18) ?
    N2 C2 . 1.3965(17) ?
    N2 C23 . 1.4799(18) ?
    N3 C22 . 1.3348(17) ?
    N3 C16 . 1.3928(17) ?
    N3 C15 . 1.4808(18) ?
    N4 C22 . 1.3377(18) ?
    N4 C21 . 1.3940(18) ?
    N4 C30 . 1.4740(18) ?
    C1 H1A . 0.9500 ?
    C2 C7 . 1.3940(19) ?
    C2 C3 . 1.3949(19) ?
    C3 C4 . 1.389(2) ?
    C3 H3A . 0.9500 ?
    C4 C5 . 1.408(2) ?
    C4 H4A . 0.9500 ?
    C5 C6 . 1.386(2) ?
    C5 H5A . 0.9500 ?
    C6 C7 . 1.3947(19) ?
    C6 H6A . 0.9500 ?
    C8 C9 . 1.519(2) ?
    C8 H8A . 0.9900 ?
    C8 H8B . 0.9900 ?
    C9 C10 . 1.3955(19) ?
    C9 C14 . 1.404(2) ?
    C10 C11 . 1.392(2) ?
    C10 H10A . 0.9500 ?
    C11 C12 . 1.386(2) ?
    C11 H11A . 0.9500 ?
    C12 C13 . 1.386(2) ?
    C12 H12A . 0.9500 ?
    C13 C14 . 1.398(2) ?
    C13 H13A . 0.9500 ?
    C14 C15 . 1.507(2) ?
    C15 H15A . 0.9900 ?
    C15 H15B . 0.9900 ?
    C16 C21 . 1.392(2) ?
    C16 C17 . 1.3936(19) ?
    C17 C18 . 1.387(2) ?
    C17 H17A . 0.9500 ?
    C18 C19 . 1.404(2) ?
    C18 H18A . 0.9500 ?
    C19 C20 . 1.384(2) ?
    C19 H19A . 0.9500 ?
    C20 C21 . 1.394(2) ?
    C20 H20A . 0.9500 ?
    C22 H22A . 0.9500 ?
    C23 C24 . 1.518(2) ?
    C23 H23A . 0.9900 ?
    C23 H23B . 0.9900 ?
    C24 C25 . 1.522(2) ?
    C24 H24A . 0.9900 ?
    C24 H24B . 0.9900 ?
    C25 C26 . 1.533(2) ?
    C25 H25A . 0.9900 ?
    C25 H25B . 0.9900 ?
    C26 C27 . 1.517(2) ?
    C26 H26A . 0.9900 ?
    C26 H26B . 0.9900 ?
    C27 C28 . 1.520(3) ?
    C27 H27A . 0.9900 ?
    C27 H27B . 0.9900 ?
    C28 C29 . 1.527(3) ?
    C28 H28A . 0.9900 ?
    C28 H28B . 0.9900 ?
    C29 H29A . 0.9800 ?
    C29 H29B . 0.9800 ?
    C29 H29C . 0.9800 ?
    C30 C31 . 1.475(8) ?
    C30 C31X . 1.580(7) ?
    C30 H30A . 0.9900 ?
    C30 H30B . 0.9900 ?
    C30 H30C . 0.9600 ?
    C30 H30D . 0.9600 ?
    C31 C32 . 1.496(9) ?
    C31 H31A . 0.9900 ?
    C31 H31D . 0.9900 ?
    C32 C33 . 1.560(10) ?
    C32 H32A . 0.9900 ?
    C32 H32D . 0.9900 ?
    C33 C34 . 1.529(7) ?
    C33 H33A . 0.9900 ?
    C33 H33B . 0.9900 ?
    C34 C35 . 1.511(7) ?
    C34 H34A . 0.9900 ?
    C34 H34B . 0.9900 ?
    C35 C36 . 1.508(6) ?
    C35 H35A . 0.9900 ?
    C35 H35B . 0.9900 ?
    C36 H36A . 0.9800 ?
    C36 H36B . 0.9800 ?
    C36 H36C . 0.9800 ?
    C31X C32X . 1.534(9) ?
    C31X H31B . 0.9900 ?
    C31X H31C . 0.9900 ?
    C32X C33X . 1.536(8) ?
    C32X H32B . 0.9900 ?
    C32X H32C . 0.9900 ?
    C33X C34X . 1.522(6) ?
    C33X H33C . 0.9900 ?
    C33X H33D . 0.9900 ?
    C34X C35X . 1.529(6) ?
    C34X H34C . 0.9900 ?
    C34X H34D . 0.9900 ?
    C35X C36X . 1.524(5) ?
    C35X H35C . 0.9900 ?
    C35X H35D . 0.9900 ?
    C36X H36D . 0.9800 ?
    C36X H36E . 0.9800 ?
    C36X H36F . 0.9800 ?
    O1W H1W1 . 0.84(2) ?
    O1W H2W1 . 0.79(3) ?
loop_
    _geom_angle_atom_site_label_1
    _geom_angle_atom_site_label_2
    _geom_angle_atom_site_label_3
    _geom_angle_site_symmetry_1
    _geom_angle_site_symmetry_3
    _geom_angle
    _geom_angle_publ_flag
    C1 N1 C7 . . 108.14(11) ?
    C1 N1 C8 . . 125.77(12) ?
    C7 N1 C8 . . 126.08(11) ?
    C1 N2 C2 . . 108.59(11) ?
    C1 N2 C23 . . 125.85(12) ?
    C2 N2 C23 . . 125.50(12) ?
    C22 N3 C16 . . 108.14(11) ?
    C22 N3 C15 . . 128.98(12) ?
    C16 N3 C15 . . 122.61(11) ?
    C22 N4 C21 . . 108.35(12) ?
    C22 N4 C30 . . 125.98(12) ?
    C21 N4 C30 . . 125.65(12) ?
    N2 C1 N1 . . 110.19(12) ?
    N2 C1 H1A . . 124.9 ?
    N1 C1 H1A . . 124.9 ?
    C7 C2 C3 . . 122.01(13) ?
    C7 C2 N2 . . 106.38(12) ?
    C3 C2 N2 . . 131.57(13) ?
    C4 C3 C2 . . 115.83(13) ?
    C4 C3 H3A . . 122.1 ?
    C2 C3 H3A . . 122.1 ?
    C3 C4 C5 . . 122.12(13) ?
    C3 C4 H4A . . 118.9 ?
    C5 C4 H4A . . 118.9 ?
    C6 C5 C4 . . 121.84(13) ?
    C6 C5 H5A . . 119.1 ?
    C4 C5 H5A . . 119.1 ?
    C5 C6 C7 . . 115.94(13) ?
    C5 C6 H6A . . 122.0 ?
    C7 C6 H6A . . 122.0 ?
    C2 C7 C6 . . 122.25(13) ?
    C2 C7 N1 . . 106.71(11) ?
    C6 C7 N1 . . 130.99(13) ?
    N1 C8 C9 . . 112.83(11) ?
    N1 C8 H8A . . 109.0 ?
    C9 C8 H8A . . 109.0 ?
    N1 C8 H8B . . 109.0 ?
    C9 C8 H8B . . 109.0 ?
    H8A C8 H8B . . 107.8 ?
    C10 C9 C14 . . 118.88(13) ?
    C10 C9 C8 . . 120.99(13) ?
    C14 C9 C8 . . 120.13(12) ?
    C11 C10 C9 . . 121.08(14) ?
    C11 C10 H10A . . 119.5 ?
    C9 C10 H10A . . 119.5 ?
    C12 C11 C10 . . 119.96(14) ?
    C12 C11 H11A . . 120.0 ?
    C10 C11 H11A . . 120.0 ?
    C11 C12 C13 . . 119.53(15) ?
    C11 C12 H12A . . 120.2 ?
    C13 C12 H12A . . 120.2 ?
    C12 C13 C14 . . 121.15(14) ?
    C12 C13 H13A . . 119.4 ?
    C14 C13 H13A . . 119.4 ?
    C13 C14 C9 . . 119.41(13) ?
    C13 C14 C15 . . 117.53(13) ?
    C9 C14 C15 . . 122.95(13) ?
    N3 C15 C14 . . 114.66(11) ?
    N3 C15 H15A . . 108.6 ?
    C14 C15 H15A . . 108.6 ?
    N3 C15 H15B . . 108.6 ?
    C14 C15 H15B . . 108.6 ?
    H15A C15 H15B . . 107.6 ?
    C21 C16 N3 . . 106.94(12) ?
    C21 C16 C17 . . 122.16(13) ?
    N3 C16 C17 . . 130.88(13) ?
    C18 C17 C16 . . 115.95(14) ?
    C18 C17 H17A . . 122.0 ?
    C16 C17 H17A . . 122.0 ?
    C17 C18 C19 . . 121.77(14) ?
    C17 C18 H18A . . 119.1 ?
    C19 C18 H18A . . 119.1 ?
    C20 C19 C18 . . 122.23(14) ?
    C20 C19 H19A . . 118.9 ?
    C18 C19 H19A . . 118.9 ?
    C19 C20 C21 . . 115.87(14) ?
    C19 C20 H20A . . 122.1 ?
    C21 C20 H20A . . 122.1 ?
    C16 C21 C20 . . 122.01(13) ?
    C16 C21 N4 . . 106.38(12) ?
    C20 C21 N4 . . 131.60(14) ?
    N3 C22 N4 . . 110.19(12) ?
    N3 C22 H22A . . 124.9 ?
    N4 C22 H22A . . 124.9 ?
    N2 C23 C24 . . 112.21(12) ?
    N2 C23 H23A . . 109.2 ?
    C24 C23 H23A . . 109.2 ?
    N2 C23 H23B . . 109.2 ?
    C24 C23 H23B . . 109.2 ?
    H23A C23 H23B . . 107.9 ?
    C23 C24 C25 . . 113.95(13) ?
    C23 C24 H24A . . 108.8 ?
    C25 C24 H24A . . 108.8 ?
    C23 C24 H24B . . 108.8 ?
    C25 C24 H24B . . 108.8 ?
    H24A C24 H24B . . 107.7 ?
    C24 C25 C26 . . 112.82(14) ?
    C24 C25 H25A . . 109.0 ?
    C26 C25 H25A . . 109.0 ?
    C24 C25 H25B . . 109.0 ?
    C26 C25 H25B . . 109.0 ?
    H25A C25 H25B . . 107.8 ?
    C27 C26 C25 . . 113.75(14) ?
    C27 C26 H26A . . 108.8 ?
    C25 C26 H26A . . 108.8 ?
    C27 C26 H26B . . 108.8 ?
    C25 C26 H26B . . 108.8 ?
    H26A C26 H26B . . 107.7 ?
    C26 C27 C28 . . 114.01(16) ?
    C26 C27 H27A . . 108.8 ?
    C28 C27 H27A . . 108.8 ?
    C26 C27 H27B . . 108.8 ?
    C28 C27 H27B . . 108.8 ?
    H27A C27 H27B . . 107.6 ?
    C27 C28 C29 . . 112.23(19) ?
    C27 C28 H28A . . 109.2 ?
    C29 C28 H28A . . 109.2 ?
    C27 C28 H28B . . 109.2 ?
    C29 C28 H28B . . 109.2 ?
    H28A C28 H28B . . 107.9 ?
    C28 C29 H29A . . 109.5 ?
    C28 C29 H29B . . 109.5 ?
    H29A C29 H29B . . 109.5 ?
    C28 C29 H29C . . 109.5 ?
    H29A C29 H29C . . 109.5 ?
    H29B C29 H29C . . 109.5 ?
    N4 C30 C31 . . 113.6(3) ?
    N4 C30 C31X . . 110.5(3) ?
    N4 C30 H30A . . 108.9 ?
    C31 C30 H30A . . 108.9 ?
    N4 C30 H30B . . 108.9 ?
    C31 C30 H30B . . 108.9 ?
    H30A C30 H30B . . 107.7 ?
    N4 C30 H30C . . 110.1 ?
    C31 C30 H30C . . 93.8 ?
    C31X C30 H30C . . 110.5 ?
    H30B C30 H30C . . 121.1 ?
    N4 C30 H30D . . 109.5 ?
    C31 C30 H30D . . 120.1 ?
    C31X C30 H30D . . 107.8 ?
    H30A C30 H30D . . 93.7 ?
    H30C C30 H30D . . 108.3 ?
    C30 C31 C32 . . 119.6(6) ?
    C30 C31 H31A . . 107.4 ?
    C32 C31 H31A . . 107.4 ?
    C30 C31 H31D . . 107.4 ?
    C32 C31 H31D . . 107.4 ?
    H31A C31 H31D . . 106.9 ?
    C31 C32 C33 . . 119.7(9) ?
    C31 C32 H32A . . 107.4 ?
    C33 C32 H32A . . 107.4 ?
    C31 C32 H32D . . 107.4 ?
    C33 C32 H32D . . 107.4 ?
    H32A C32 H32D . . 106.9 ?
    C34 C33 C32 . . 110.0(6) ?
    C34 C33 H33A . . 109.7 ?
    C32 C33 H33A . . 109.7 ?
    C34 C33 H33B . . 109.7 ?
    C32 C33 H33B . . 109.7 ?
    H33A C33 H33B . . 108.2 ?
    C35 C34 C33 . . 114.8(5) ?
    C35 C34 H34A . . 108.6 ?
    C33 C34 H34A . . 108.6 ?
    C35 C34 H34B . . 108.6 ?
    C33 C34 H34B . . 108.6 ?
    H34A C34 H34B . . 107.5 ?
    C36 C35 C34 . . 112.6(5) ?
    C36 C35 H35A . . 109.1 ?
    C34 C35 H35A . . 109.1 ?
    C36 C35 H35B . . 109.1 ?
    C34 C35 H35B . . 109.1 ?
    H35A C35 H35B . . 107.8 ?
    C32X C31X C30 . . 104.7(5) ?
    C32X C31X H31B . . 110.8 ?
    C30 C31X H31B . . 110.8 ?
    C32X C31X H31C . . 110.8 ?
    C30 C31X H31C . . 110.8 ?
    H31B C31X H31C . . 108.9 ?
    C31X C32X C33X . . 114.6(7) ?
    C31X C32X H32B . . 108.6 ?
    C33X C32X H32B . . 108.6 ?
    C31X C32X H32C . . 108.6 ?
    C33X C32X H32C . . 108.6 ?
    H32B C32X H32C . . 107.6 ?
    C34X C33X C32X . . 113.1(5) ?
    C34X C33X H33C . . 109.0 ?
    C32X C33X H33C . . 109.0 ?
    C34X C33X H33D . . 109.0 ?
    C32X C33X H33D . . 109.0 ?
    H33C C33X H33D . . 107.8 ?
    C33X C34X C35X . . 113.3(4) ?
    C33X C34X H34C . . 108.9 ?
    C35X C34X H34C . . 108.9 ?
    C33X C34X H34D . . 108.9 ?
    C35X C34X H34D . . 108.9 ?
    H34C C34X H34D . . 107.7 ?
    C36X C35X C34X . . 113.0(4) ?
    C36X C35X H35C . . 109.0 ?
    C34X C35X H35C . . 109.0 ?
    C36X C35X H35D . . 109.0 ?
    C34X C35X H35D . . 109.0 ?
    H35C C35X H35D . . 107.8 ?
    C35X C36X H36D . . 109.5 ?
    C35X C36X H36E . . 109.5 ?
    H36D C36X H36E . . 109.5 ?
    C35X C36X H36F . . 109.5 ?
    H36D C36X H36F . . 109.5 ?
    H36E C36X H36F . . 109.5 ?
    H1W1 O1W H2W1 . . 106(2) ?
loop_
    _geom_torsion_atom_site_label_1
    _geom_torsion_atom_site_label_2
    _geom_torsion_atom_site_label_3
    _geom_torsion_atom_site_label_4
    _geom_torsion_site_symmetry_1
    _geom_torsion_site_symmetry_2
    _geom_torsion_site_symmetry_3
    _geom_torsion_site_symmetry_4
    _geom_torsion
    _geom_torsion_publ_flag
    C2 N2 C1 N1 . . . . 0.07(16) ?
    C23 N2 C1 N1 . . . . 177.39(12) ?
    C7 N1 C1 N2 . . . . -0.09(16) ?
    C8 N1 C1 N2 . . . . 179.03(12) ?
    C1 N2 C2 C7 . . . . -0.02(15) ?
    C23 N2 C2 C7 . . . . -177.35(12) ?
    C1 N2 C2 C3 . . . . 177.66(15) ?
    C23 N2 C2 C3 . . . . 0.3(2) ?
    C7 C2 C3 C4 . . . . 0.0(2) ?
    N2 C2 C3 C4 . . . . -177.37(14) ?
    C2 C3 C4 C5 . . . . 0.2(2) ?
    C3 C4 C5 C6 . . . . -0.3(2) ?
    C4 C5 C6 C7 . . . . 0.1(2) ?
    C3 C2 C7 C6 . . . . -0.2(2) ?
    N2 C2 C7 C6 . . . . 177.79(13) ?
    C3 C2 C7 N1 . . . . -177.98(12) ?
    N2 C2 C7 N1 . . . . -0.03(15) ?
    C5 C6 C7 C2 . . . . 0.1(2) ?
    C5 C6 C7 N1 . . . . 177.34(14) ?
    C1 N1 C7 C2 . . . . 0.07(15) ?
    C8 N1 C7 C2 . . . . -179.04(12) ?
    C1 N1 C7 C6 . . . . -177.48(14) ?
    C8 N1 C7 C6 . . . . 3.4(2) ?
    C1 N1 C8 C9 . . . . -101.05(16) ?
    C7 N1 C8 C9 . . . . 77.90(16) ?
    N1 C8 C9 C10 . . . . 15.32(18) ?
    N1 C8 C9 C14 . . . . -165.31(12) ?
    C14 C9 C10 C11 . . . . 0.2(2) ?
    C8 C9 C10 C11 . . . . 179.59(13) ?
    C9 C10 C11 C12 . . . . -0.3(2) ?
    C10 C11 C12 C13 . . . . 0.3(2) ?
    C11 C12 C13 C14 . . . . -0.1(2) ?
    C12 C13 C14 C9 . . . . -0.1(2) ?
    C12 C13 C14 C15 . . . . 176.19(14) ?
    C10 C9 C14 C13 . . . . 0.0(2) ?
    C8 C9 C14 C13 . . . . -179.39(13) ?
    C10 C9 C14 C15 . . . . -176.05(13) ?
    C8 C9 C14 C15 . . . . 4.6(2) ?
    C22 N3 C15 C14 . . . . 25.2(2) ?
    C16 N3 C15 C14 . . . . -161.53(13) ?
    C13 C14 C15 N3 . . . . 97.87(16) ?
    C9 C14 C15 N3 . . . . -86.02(17) ?
    C22 N3 C16 C21 . . . . 0.16(16) ?
    C15 N3 C16 C21 . . . . -174.34(13) ?
    C22 N3 C16 C17 . . . . -178.32(16) ?
    C15 N3 C16 C17 . . . . 7.2(2) ?
    C21 C16 C17 C18 . . . . -0.2(2) ?
    N3 C16 C17 C18 . . . . 178.08(15) ?
    C16 C17 C18 C19 . . . . 0.5(2) ?
    C17 C18 C19 C20 . . . . -0.4(3) ?
    C18 C19 C20 C21 . . . . 0.0(2) ?
    N3 C16 C21 C20 . . . . -178.90(14) ?
    C17 C16 C21 C20 . . . . -0.3(2) ?
    N3 C16 C21 N4 . . . . 0.06(16) ?
    C17 C16 C21 N4 . . . . 178.71(14) ?
    C19 C20 C21 C16 . . . . 0.4(2) ?
    C19 C20 C21 N4 . . . . -178.30(15) ?
    C22 N4 C21 C16 . . . . -0.27(16) ?
    C30 N4 C21 C16 . . . . -178.69(13) ?
    C22 N4 C21 C20 . . . . 178.56(16) ?
    C30 N4 C21 C20 . . . . 0.1(3) ?
    C16 N3 C22 N4 . . . . -0.34(17) ?
    C15 N3 C22 N4 . . . . 173.71(14) ?
    C21 N4 C22 N3 . . . . 0.38(17) ?
    C30 N4 C22 N3 . . . . 178.80(13) ?
    C1 N2 C23 C24 . . . . 100.16(16) ?
    C2 N2 C23 C24 . . . . -82.96(17) ?
    N2 C23 C24 C25 . . . . -73.02(16) ?
    C23 C24 C25 C26 . . . . -175.79(13) ?
    C24 C25 C26 C27 . . . . -67.89(19) ?
    C25 C26 C27 C28 . . . . -177.48(16) ?
    C26 C27 C28 C29 . . . . -177.98(17) ?
    C22 N4 C30 C31 . . . . -113.8(3) ?
    C21 N4 C30 C31 . . . . 64.4(3) ?
    C22 N4 C30 C31X . . . . -95.1(3) ?
    C21 N4 C30 C31X . . . . 83.1(3) ?
    N4 C30 C31 C32 . . . . 176.3(6) ?
    C31X C30 C31 C32 . . . . 92.5(18) ?
    C30 C31 C32 C33 . . . . -147.7(6) ?
    C31 C32 C33 C34 . . . . -157.1(7) ?
    C32 C33 C34 C35 . . . . -170.0(5) ?
    C33 C34 C35 C36 . . . . -170.2(4) ?
    N4 C30 C31X C32X . . . . -174.1(4) ?
    C31 C30 C31X C32X . . . . -70.8(16) ?
    C30 C31X C32X C33X . . . . 154.5(6) ?
    C31X C32X C33X C34X . . . . 154.0(6) ?
    C32X C33X C34X C35X . . . . 175.9(6) ?
    C33X C34X C35X C36X . . . . 179.2(4) ?
loop_
    _geom_hbond_atom_site_label_D
    _geom_hbond_atom_site_label_H
    _geom_hbond_atom_site_label_A
    _geom_hbond_site_symmetry_A
    _geom_hbond_distance_DH
    _geom_hbond_distance_HA
    _geom_hbond_distance_DA
    _geom_hbond_angle_DHA
    _geom_hbond_publ_flag
    O1W H1W1 Br1 . 0.84(3) 2.50(3) 3.3271(17) 169(2) yes
    O1W H2W1 Br2 . 0.79(3) 2.54(3) 3.3280(14) 177(3) yes
    C1 H1A Br1 2_666 0.95 2.80 3.6093(15) 144 yes
    C3 H3A Br2 1_656 0.95 2.92 3.7866(16) 153 yes
    C5 H5A Br2 1_556 0.95 2.89 3.8162(17) 167 yes
    C8 H8A Br2 2_566 0.99 2.93 3.9117(16) 172 yes
    C15 H15A Br2 2_566 0.99 2.72 3.6809(19) 165 yes
    C15 H15B Br1 2_566 0.99 2.80 3.7842(15) 170 yes
    C18 H18A O1W 1_455 0.95 2.46 3.187(2) 133 yes
    C20 H20A Br2 . 0.95 2.76 3.6602(16) 158 yes
    C22 H22A Br1 2_666 0.95 2.70 3.5577(15) 150 yes
    C23 H23A Br2 2_666 0.99 2.89 3.7836(14) 151 yes
    C23 H23B Br2 1_656 0.99 2.81 3.7285(17) 154 yes
