# Supplementary material for: 3,3′-[1,2-Phenyl­enebis(methyl­ene)]bis­(1-heptyl­benzimidazolium) dibromide monohydrate
Source: Acta Crystallogr Sect E Struct Rep Online. 2011 Jun 25;67(Pt 7):o1814–5. doi: 10.1107/S1600536811023476 (PMC3152130; doi:10.1107/S1600536811023476)
Supplement: Supplementary file 2 [file e-67-o1814-Isup2.hkl]

#
# h,k,l, Fc-squared, Fo-squared, sigma(Fo-squared) and status flag
#
data_I
_shelx_title ' lad210_0m in P-1 (100K)'
_shelx_refln_list_code          4
_shelx_F_calc_maximum      242.39
_exptl_crystal_F_000       744.00
_reflns_d_resolution_high  0.6614
 
loop_
 _symmetry_equiv_pos_as_xyz
 'x, y, z'
 '-x, -y, -z'
 
_cell_length_a     8.8494
_cell_length_b    14.7170
_cell_length_c    16.0838
_cell_angle_alpha 115.705
_cell_angle_beta  105.382
_cell_angle_gamma  91.946
 
_shelx_F_squared_multiplier     1.000
 
loop_
 _refln_index_h
 _refln_index_k
 _refln_index_l
 _refln_F_squared_calc
 _refln_F_squared_meas
 _refln_F_squared_sigma
 _refln_observed_status
   1   0   0        6.55       -2.14      1.07 o
   2   0   0     6598.64     7150.75     77.09 o
   3   0   0    18651.19    19883.90    179.89 o
   4   0   0      455.28      456.54      8.05 o
   5   0   0     2478.88     2606.10     24.17 o
   6   0   0     1483.67     1596.52     18.18 o
   7   0   0     1786.62     1701.56     19.44 o
   8   0   0      591.71      632.32      9.73 o
   9   0   0      166.06      153.92      9.75 o
  10   0   0      153.37      176.76     12.12 o
  11   0   0       51.56       69.76     20.80 o
  12   0   0      828.52      906.25     42.24 o
 -12   1   0      926.05     1046.98     44.20 o
 -11   1   0      131.63      138.39     17.39 o
 -10   1   0      413.30      410.42     21.77 o
  -9   1   0     1682.05     1698.95     31.34 o
  -8   1   0       67.42       51.47      6.40 o
  -7   1   0      459.49      416.80     10.30 o
  -6   1   0      168.20      205.31      7.11 o
  -5   1   0     3801.97     3762.65     35.75 o
  -4   1   0     1772.16     1903.35     19.36 o
  -3   1   0     2850.35     3059.98     28.06 o
  -2   1   0     6398.20     7194.58     57.85 o
  -1   1   0     1809.47     1891.08     13.82 o
   0   1   0     9878.00     9719.88    206.73 o
   1   1   0     1500.62     1702.68     15.15 o
   2   1   0       78.46       63.24      2.14 o
   3   1   0     7726.05     8042.23     63.38 o
   4   1   0     3998.91     4176.12     34.64 o
   5   1   0      282.22      295.74      7.71 o
   6   1   0     2491.85     2425.21     22.88 o
   7   1   0     1323.10     1336.27     13.47 o
   8   1   0      226.20      208.52      6.44 o
   9   1   0      297.60      365.58     11.69 o
  10   1   0      766.54      732.21     32.81 o
  11   1   0        7.28       12.88     19.13 o
  12   1   0        2.92       -7.48     20.20 o
 -12   2   0       14.97        4.78     24.56 o
 -11   2   0     1036.28     1163.46     42.78 o
 -10   2   0        8.29      -13.33     14.84 o
  -9   2   0      107.74      121.82     12.87 o
  -8   2   0      832.56      756.84     14.47 o
  -7   2   0     2823.95     3085.54     36.91 o
  -6   2   0        5.34       14.64      4.17 o
  -5   2   0       56.08       67.65      3.10 o
  -4   2   0     5241.08     5340.89     42.47 o
  -3   2   0       21.02       36.05      1.80 o
  -2   2   0     1224.70     1360.54     10.22 o
  -1   2   0     5869.71     6181.75     50.39 o
   0   2   0     1217.89     1230.54     14.87 o
   1   2   0    10734.81    11688.32    113.47 o
   2   2   0     3165.93     3238.15     29.20 o
   3   2   0      365.81      369.69      5.40 o
   4   2   0     3130.87     3202.85     27.87 o
   5   2   0      122.08      139.29      4.79 o
   6   2   0      327.49      357.49      7.59 o
   7   2   0       58.20       49.07      5.01 o
   8   2   0       15.38       10.38      4.59 o
   9   2   0      169.91      210.18      9.21 o
  10   2   0        7.69       -0.49     23.02 o
  11   2   0      422.50      398.80     36.56 o
  12   2   0        6.88       -2.33     24.18 o
 -12   3   0      125.98      169.87     34.69 o
 -11   3   0       16.39       25.47     16.90 o
 -10   3   0       89.35       88.24     18.93 o
  -9   3   0     1087.53      920.71     33.10 o
  -8   3   0        0.55        0.08      6.99 o
  -7   3   0      172.63      202.61     10.17 o
  -6   3   0     2163.11     2355.21     34.84 o
  -5   3   0       14.75       28.58      2.81 o
  -4   3   0      641.91      694.87      6.79 o
  -3   3   0     5324.41     5646.76     40.95 o
  -2   3   0      382.54      306.67      4.29 o
  -1   3   0       46.38       59.15      3.10 o
   0   3   0      299.06      256.04      4.65 o
   1   3   0     3441.77     3602.59     41.07 o
   2   3   0     9190.09     9372.50     86.06 o
   3   3   0       10.52        4.86      2.37 o
   4   3   0       87.78      101.87      3.96 o
   5   3   0     5382.86     5330.49     56.71 o
   6   3   0      594.69      605.73     11.37 o
   7   3   0     1315.51     1313.89     18.64 o
   8   3   0      265.13      284.60      9.20 o
   9   3   0     1749.51     1733.66     25.55 o
  10   3   0        5.58       13.95     11.21 o
  11   3   0       54.31       50.06     26.99 o
  12   3   0      271.45      307.50     44.90 o
 -11   4   0        6.95        5.37     25.62 o
 -10   4   0        4.00        1.59      7.63 o
  -9   4   0      215.85      189.36     12.12 o
  -8   4   0     1813.97     1879.83     26.50 o
  -7   4   0        1.23        1.13      6.12 o
  -6   4   0       74.67      109.50      4.98 o
  -5   4   0     4325.63     4132.95     37.03 o
  -4   4   0        1.94        2.51      2.00 o
  -3   4   0     4891.61     5119.52     37.13 o
  -2   4   0      596.33      584.07      8.02 o
  -1   4   0       94.42       83.17      3.23 o
   0   4   0      417.72      379.37      6.60 o
   1   4   0     7672.75     7926.73     79.71 o
   2   4   0       93.42       90.88      4.08 o
   3   4   0     7771.86     7810.39     80.14 o
   4   4   0       16.40       15.67      3.34 o
   5   4   0     1295.69     1260.63     18.89 o
   6   4   0      719.36      707.52     14.64 o
   7   4   0      252.70      288.59     10.45 o
   8   4   0      316.40      343.78     11.44 o
   9   4   0        9.36        5.07      6.45 o
  10   4   0      562.96      507.73     19.74 o
  11   4   0       13.23       52.81     22.40 o
  12   4   0      154.62      160.87     37.43 o
 -11   5   0      231.60      252.09     18.61 o
 -10   5   0      511.64      478.54     28.38 o
  -9   5   0       39.90       41.79     11.10 o
  -8   5   0       29.49       19.54      8.95 o
  -7   5   0      907.45      968.82     18.88 o
  -6   5   0      545.14      517.25      9.78 o
  -5   5   0     1502.17     1477.48     20.21 o
  -4   5   0     3651.74     3780.81     29.41 o
  -3   5   0      314.34      337.15      5.73 o
  -2   5   0    12761.94    13118.81    116.20 o
  -1   5   0     3465.71     3618.05     30.50 o
   0   5   0       29.85       25.61      2.31 o
   1   5   0     8654.01     8528.94     85.71 o
   2   5   0      238.81      222.93      8.42 o
   3   5   0       39.05       34.40      4.25 o
   4   5   0      173.24      145.26      6.40 o
   5   5   0      817.14      769.51     14.70 o
   6   5   0       79.64       86.36      7.31 o
   7   5   0      165.32      164.74      8.28 o
   8   5   0      674.03      673.27     15.59 o
   9   5   0       78.85       82.48      9.59 o
  10   5   0      119.80      110.94     23.34 o
  11   5   0      320.81      330.18     30.41 o
 -12   6   0      199.34      179.91     17.22 o
 -11   6   0       57.42       57.54     12.68 o
 -10   6   0        3.21       23.99     12.57 o
  -9   6   0      298.96      320.22     21.09 o
  -8   6   0      148.23      178.92     19.76 o
  -7   6   0      167.15      154.67      9.16 o
  -6   6   0     1785.91     1829.48     25.18 o
  -5   6   0       83.19       81.60      4.14 o
  -4   6   0     4888.29     5110.77     48.28 o
  -3   6   0     2080.46     2133.93     23.03 o
  -2   6   0     1713.26     1877.26     18.08 o
  -1   6   0     4926.22     4660.89     36.66 o
   0   6   0      861.59      874.62     10.77 o
   1   6   0      550.03      521.38      8.37 o
   2   6   0     3716.11     3624.93     43.40 o
   3   6   0      358.82      365.68      9.72 o
   4   6   0      793.12      791.46     14.69 o
   5   6   0      272.06      266.82     10.09 o
   6   6   0     1382.84     1339.38     22.39 o
   7   6   0      214.49      197.70      9.25 o
   8   6   0      187.02      176.28     10.22 o
   9   6   0      389.10      373.71     15.78 o
  10   6   0       11.79       15.24     13.04 o
  11   6   0      281.17      249.71     42.51 o
 -12   7   0      106.59       85.73     17.12 o
 -11   7   0      320.27      345.96     24.50 o
 -10   7   0      463.66      471.17     26.49 o
  -9   7   0      237.74      214.85     18.91 o
  -8   7   0      486.73      522.17     15.16 o
  -7   7   0       75.25       92.38      8.40 o
  -6   7   0     6406.99     6317.26     88.03 o
  -5   7   0      509.28      525.13     17.24 o
  -4   7   0      130.25      181.24      5.89 o
  -3   7   0     8363.89     8162.92     87.29 o
  -2   7   0      406.67      420.39      6.41 o
  -1   7   0      642.11      626.79      8.64 o
   0   7   0     9219.17     9200.49     73.48 o
   1   7   0     1254.40     1301.74     17.63 o
   2   7   0      208.99      206.88      5.84 o
   3   7   0      892.87      892.40     14.68 o
   4   7   0     1408.27     1322.72     20.69 o
   5   7   0      389.67      394.87     12.18 o
   6   7   0       72.75       70.50      7.91 o
   7   7   0      576.54      581.14     19.45 o
   8   7   0      560.80      495.18     17.64 o
   9   7   0      624.87      627.43     23.82 o
  10   7   0       27.87        1.32     16.02 o
  11   7   0        0.20       52.24     33.84 o
 -12   8   0      341.82      319.09     24.30 o
 -11   8   0       10.76       -4.54     15.76 o
 -10   8   0      117.84      108.83     18.43 o
  -9   8   0      122.94      112.80     18.37 o
  -8   8   0     1042.15     1062.85     38.89 o
  -7   8   0     1255.30     1234.09     34.11 o
  -6   8   0      328.53      309.23     12.54 o
  -5   8   0     3908.87     4033.30     49.26 o
  -4   8   0       59.40       38.46      7.53 o
  -3   8   0     1554.68     1584.64     34.40 o
  -2   8   0     8436.33     8511.56     67.60 o
  -1   8   0      549.03      578.74     13.67 o
   0   8   0     3864.90     3806.22     35.26 o
   1   8   0     1796.20     1775.86     18.16 o
   2   8   0        6.16        4.18      3.54 o
   3   8   0     2722.69     2712.65     39.44 o
   4   8   0       62.41       50.82      6.56 o
   5   8   0      166.61      184.19     10.88 o
   6   8   0     1124.77     1147.35     20.84 o
   7   8   0     1277.19     1173.97     24.02 o
   8   8   0        2.54       -3.27      8.97 o
   9   8   0       10.54        1.58     14.59 o
  10   8   0      609.17      617.62     30.17 o
 -12   9   0        2.72      -26.10     17.85 o
 -11   9   0      229.01      187.64     22.88 o
 -10   9   0      372.81      333.69     26.58 o
  -9   9   0      210.64      210.51     22.13 o
  -8   9   0       23.50       25.21     12.14 o
  -7   9   0     2348.25     2211.78     41.15 o
  -6   9   0        1.78        4.91      7.28 o
  -5   9   0     2358.69     2232.13     31.50 o
  -4   9   0     2504.18     2363.00     35.49 o
  -3   9   0        0.00        4.77      4.70 o
  -2   9   0     2403.09     2341.49     28.09 o
  -1   9   0     1211.93     1122.09     14.42 o
   0   9   0      135.03      133.73      5.96 o
   1   9   0     3969.94     3800.69     35.98 o
   2   9   0      589.92      563.36     10.14 o
   3   9   0       12.45        8.27      4.23 o
   4   9   0      869.10      822.42     16.50 o
   5   9   0      246.52      245.83     10.38 o
   6   9   0        8.53        8.66      7.37 o
   7   9   0       59.43       59.32     10.28 o
   8   9   0      465.19      492.72     18.60 o
   9   9   0        6.10       -6.80     14.96 o
  10   9   0      112.00      127.98     25.51 o
 -12  10   0      242.29      247.26     26.46 o
 -11  10   0       26.58       43.98     20.08 o
 -10  10   0      111.41       81.17     20.97 o
  -9  10   0      990.99      865.01     39.58 o
  -8  10   0       24.91        4.43     12.62 o
  -7  10   0       34.74       20.87     12.98 o
  -6  10   0     1980.87     1939.09     35.90 o
  -5  10   0       66.84       67.75      8.03 o
  -4  10   0     1908.94     1880.34     27.06 o
  -3  10   0     1061.05     1033.82     17.17 o
  -2  10   0        8.39       10.13      4.51 o
  -1  10   0     2245.53     2261.21     25.72 o
   0  10   0       10.00       18.28      4.49 o
   1  10   0      479.28      462.44     10.59 o
   2  10   0      284.18      275.04      8.36 o
   3  10   0      387.08      353.41     11.24 o
   4  10   0      255.53      235.15      9.64 o
   5  10   0        8.65       17.68      8.12 o
   6  10   0      319.91      311.86     22.96 o
   7  10   0       77.88       89.20     12.46 o
   8  10   0      135.58      122.43     18.20 o
   9  10   0      704.71      696.70     32.96 o
 -11  11   0      212.28      188.50     26.36 o
 -10  11   0        7.49       40.84     20.67 o
  -9  11   0       81.81       89.74     22.48 o
  -8  11   0      901.83      888.18     30.47 o
  -7  11   0       30.17       36.35     10.89 o
  -6  11   0     1301.61     1304.45     26.49 o
  -5  11   0     1200.16     1193.85     24.36 o
  -4  11   0       49.96       47.54      6.68 o
  -3  11   0     2672.11     2507.00     31.82 o
  -2  11   0      705.70      693.72     12.81 o
  -1  11   0        1.42        2.00      4.67 o
   0  11   0     2525.66     2455.23     26.65 o
   1  11   0     1474.17     1373.59     19.38 o
   2  11   0        3.66        3.97      5.07 o
   3  11   0      646.07      643.44     14.34 o
   4  11   0     1865.29     1781.90     26.57 o
   5  11   0        0.71       -6.77      8.56 o
   6  11   0       42.75       45.83     10.66 o
   7  11   0      817.13      804.82     24.96 o
   8  11   0       20.62       48.18     18.24 o
   9  11   0      139.48      139.35     26.06 o
 -11  12   0       45.35       64.12     24.27 o
 -10  12   0      417.23      450.18     35.21 o
  -9  12   0      233.11      181.78     49.41 o
  -8  12   0     1008.82     1003.41     34.06 o
  -7  12   0      745.72      689.68     29.78 o
  -6  12   0        6.89        9.11      9.13 o
  -5  12   0     1001.90      993.91     23.86 o
  -4  12   0     1314.10     1248.16     34.41 o
  -3  12   0       46.69       37.35      7.84 o
  -2  12   0     2293.47     2288.50     27.21 o
  -1  12   0       60.31       55.84      6.48 o
   0  12   0      162.17      158.85      8.34 o
   1  12   0      464.61      468.62     12.74 o
   2  12   0       32.70       34.25      7.50 o
   3  12   0      209.51      181.96     11.16 o
   4  12   0        2.83        5.25      6.54 o
   5  12   0      407.19      386.56     15.93 o
   6  12   0      224.24      252.93     22.71 o
   7  12   0       15.19        7.95     16.29 o
   8  12   0      105.36      114.32     29.77 o
 -11  13   0       10.29       17.29     24.01 o
 -10  13   0       83.31      111.71     26.69 o
  -9  13   0       36.20       42.41     23.19 o
  -8  13   0        4.94      -14.35     13.75 o
  -7  13   0      743.64      715.77     29.66 o
  -6  13   0      113.79      118.85     12.34 o
  -5  13   0        3.95        7.76      9.92 o
  -4  13   0     2454.38     2421.08     35.45 o
  -3  13   0       40.87       41.78     10.08 o
  -2  13   0      519.60      519.78     13.75 o
  -1  13   0     1360.86     1362.47     23.57 o
   0  13   0      176.53      141.89      9.68 o
   1  13   0      284.67      276.40     11.97 o
   2  13   0      113.26      113.19      8.81 o
   3  13   0      249.93      259.71     14.78 o
   4  13   0      244.98      240.00     19.51 o
   5  13   0      131.81      129.65     13.03 o
   6  13   0      264.79      247.56     29.37 o
   7  13   0       82.24       70.11     22.98 o
   8  13   0      111.13      143.28     36.84 o
 -10  14   0       64.05       62.99     26.86 o
  -9  14   0      245.15      321.27     33.71 o
  -8  14   0        6.76        2.12     15.84 o
  -7  14   0      126.25      113.88     18.49 o
  -6  14   0      482.92      565.37     23.22 o
  -5  14   0      177.86      158.15     11.70 o
  -4  14   0       45.04       49.05      9.66 o
  -3  14   0      523.26      534.22     17.26 o
  -2  14   0        0.53       -5.42      6.71 o
  -1  14   0      627.62      649.01     17.37 o
   0  14   0      332.30      380.71     15.85 o
   1  14   0       10.21        5.11      9.13 o
   2  14   0      475.90      487.68     37.70 o
   3  14   0       11.45       19.57     10.93 o
   4  14   0       10.32       16.53     11.11 o
   5  14   0       37.97       47.12     16.10 o
   6  14   0      497.13      448.74     51.69 o
   7  14   0        2.69      -19.44     27.37 o
 -10  15   0       51.28       36.95     28.00 o
  -9  15   0       12.95       13.95     24.50 o
  -8  15   0      273.36      290.41     34.20 o
  -7  15   0      127.32      128.24     33.99 o
  -6  15   0      143.63      113.20     25.17 o
  -5  15   0     1146.16     1093.14     27.20 o
  -4  15   0        8.51       17.99     11.06 o
  -3  15   0      461.86      490.18     22.13 o
  -2  15   0      417.95      433.02     16.49 o
  -1  15   0       15.70       32.81     10.00 o
   0  15   0      414.65      435.94     17.56 o
   1  15   0       53.08       66.74     10.84 o
   2  15   0      104.48       80.66     15.85 o
   3  15   0      440.48      438.22     26.40 o
   4  15   0       23.42       11.54     19.56 o
   5  15   0       87.78      108.45     22.80 o
   6  15   0       17.48       14.93     18.62 o
  -9  16   0       25.61       66.54     29.98 o
  -8  16   0        4.27       43.94     28.49 o
  -7  16   0      669.82      711.39     39.52 o
  -6  16   0       12.94      -13.37     16.50 o
  -5  16   0      460.37      456.34     28.53 o
  -4  16   0       95.60      112.80     14.18 o
  -3  16   0        2.96       -4.14     13.12 o
  -2  16   0      474.92      525.44     24.92 o
  -1  16   0       22.92       19.26     10.70 o
   0  16   0       50.41       66.88     17.08 o
   1  16   0      416.07      439.88     18.29 o
   2  16   0      206.82      191.82     20.83 o
   3  16   0        7.75       38.67     18.38 o
   4  16   0        0.87        2.28     15.06 o
   5  16   0      192.03      187.92     23.37 o
  -8  17   0       23.74       15.83     27.84 o
  -7  17   0      202.00      163.29     33.25 o
  -6  17   0      424.87      468.59     24.21 o
  -5  17   0       98.18      141.04     18.19 o
  -4  17   0      229.71      257.11     20.65 o
  -3  17   0       35.81       11.20     14.94 o
  -2  17   0       84.32       75.42     15.93 o
  -1  17   0      191.10      183.06     15.40 o
   0  17   0       26.12       24.08     12.92 o
   1  17   0        3.69       14.50     11.86 o
   2  17   0       35.46       50.11     25.47 o
   3  17   0      184.70      179.17     23.13 o
   4  17   0        0.04       -9.13     18.78 o
  -7  18   0        3.18        2.08     28.23 o
  -6  18   0      563.98      567.27     35.69 o
  -5  18   0        1.23       41.22     19.32 o
  -4  18   0       45.80       25.82     20.47 o
  -3  18   0      283.92      296.76     25.20 o
  -2  18   0       73.77       63.02     19.23 o
  -1  18   0        2.46       17.64     18.82 o
   0  18   0       57.29       76.91     14.45 o
   1  18   0      295.59      309.40     25.21 o
   2  18   0       18.92       -6.75     18.52 o
   3  18   0        9.39        6.42     24.39 o
  -6  19   0        3.11       13.80     28.00 o
  -5  19   0      375.13      395.82     29.32 o
  -4  19   0       30.17       27.13     20.19 o
  -3  19   0        0.93       16.88     19.02 o
  -2  19   0      161.62      211.54     26.35 o
  -1  19   0       44.20       25.71     26.48 o
   0  19   0       80.44       47.13     16.26 o
   1  19   0        3.47       19.08     24.08 o
  -3  20   0       45.68       73.68     29.09 o
  -2  20   0       85.65       34.71     25.19 o
   0 -20   1        3.52       25.09     15.61 o
   1 -20   1      278.70      249.47     31.09 o
   2 -20   1       20.16       19.48     24.57 o
   3 -20   1       87.67      115.61     29.63 o
   4 -20   1       92.65      100.25     30.80 o
  -2 -19   1        0.50       37.14     24.45 o
  -1 -19   1      447.86      444.41     34.96 o
   0 -19   1        1.72       19.36     13.71 o
   1 -19   1      149.15      130.66     20.84 o
   2 -19   1      351.52      373.26     27.50 o
   3 -19   1       39.91       75.02     20.42 o
   4 -19   1      361.14      399.15     28.68 o
   5 -19   1       62.67       88.32     21.37 o
   6 -19   1       63.21       43.70     21.26 o
  -4 -18   1        2.67       -1.86     19.25 o
  -3 -18   1      479.54      460.22     37.57 o
  -2 -18   1      110.29      106.69     20.92 o
  -1 -18   1       21.21       45.28     18.65 o
   0 -18   1      305.47      303.37     18.18 o
   1 -18   1       65.62       43.86     12.96 o
   2 -18   1      261.92      249.83     42.56 o
   3 -18   1      461.20      463.62     32.53 o
   4 -18   1        7.41       17.37     17.89 o
   5 -18   1      118.60      113.63     21.03 o
   6 -18   1        0.24      -21.35     16.07 o
   7 -18   1       21.81       23.48     29.83 o
  -5 -17   1      363.85      399.35     40.23 o
  -4 -17   1       10.32       23.16     16.31 o
  -3 -17   1      241.58      243.13     45.55 o
  -2 -17   1      488.90      584.44     46.87 o
  -1 -17   1        0.28       -5.92     11.57 o
   0 -17   1      363.61      392.55     17.90 o
   1 -17   1      449.52      407.45     17.45 o
   2 -17   1        0.42       15.44     17.41 o
   3 -17   1      894.88      943.18     45.44 o
   4 -17   1        1.88      -22.16     13.48 o
   5 -17   1       20.01       -3.75     13.78 o
   6 -17   1      227.74      231.68     24.90 o
   7 -17   1       64.69       69.06     20.79 o
   8 -17   1        0.30        2.34     26.77 o
  -6 -16   1        7.55       37.21     29.05 o
  -5 -16   1      172.15      224.54     19.89 o
  -4 -16   1       88.94      104.76     16.79 o
  -3 -16   1       15.97       21.82     16.75 o
  -2 -16   1      527.47      575.08     25.60 o
  -1 -16   1      520.27      532.97     20.86 o
   0 -16   1      158.48      150.13     12.91 o
   1 -16   1      567.95      583.02     19.94 o
   2 -16   1       25.90       13.30     12.34 o
   3 -16   1        1.82       -1.16     12.95 o
   4 -16   1      649.06      674.17     22.99 o
   5 -16   1        1.15       -0.45     13.01 o
   6 -16   1      146.13      115.09     20.48 o
   7 -16   1      355.07      341.60     26.89 o
   8 -16   1      105.15       91.41     20.77 o
   9 -16   1      106.62       98.44     31.10 o
  -7 -15   1        0.37       -3.18     31.15 o
  -6 -15   1      162.36      168.92     18.83 o
  -5 -15   1      193.92      207.83     18.84 o
  -4 -15   1      188.26      194.35     15.12 o
  -3 -15   1       39.25       55.83     21.44 o
  -2 -15   1       17.62       21.27     19.63 o
  -1 -15   1     1115.05     1166.98     25.69 o
   0 -15   1       17.53       24.62      9.72 o
   1 -15   1      186.55      202.28     12.69 o
   2 -15   1     1110.32     1150.40     24.20 o
   3 -15   1        8.14       17.89     11.56 o
   4 -15   1      196.03      186.74     12.39 o
   5 -15   1      480.57      437.14     20.51 o
   6 -15   1      174.31      153.38     19.93 o
   7 -15   1      130.32       88.01     19.92 o
   8 -15   1       12.37       17.62     17.23 o
   9 -15   1       75.34      110.53     28.97 o
  10 -15   1       88.28       81.04     28.88 o
  -7 -14   1        7.36       32.30     52.57 o
  -6 -14   1        5.34       -0.85     19.87 o
  -5 -14   1       16.51        5.87     10.79 o
  -4 -14   1       16.81       13.52     10.88 o
  -3 -14   1      110.12      120.30     12.61 o
  -2 -14   1      137.17      149.18      9.72 o
  -1 -14   1       39.10       39.88      9.43 o
   0 -14   1     1158.81     1193.46     32.71 o
   1 -14   1        4.32       -2.20      7.32 o
   2 -14   1       60.56       52.95      7.47 o
   3 -14   1      822.42      804.94     22.12 o
   4 -14   1       27.26       27.28      8.85 o
   5 -14   1      179.86      164.65     14.48 o
   6 -14   1      108.28      116.10     17.82 o
   7 -14   1       43.57       34.55     28.08 o
   8 -14   1      101.06       88.99     17.94 o
   9 -14   1      102.81       89.87     27.71 o
  10 -14   1       22.25       12.80     23.59 o
  -8 -13   1       13.73       49.00     33.87 o
  -7 -13   1      146.72      136.92     24.39 o
  -6 -13   1       50.27       22.02     13.72 o
  -5 -13   1      545.35      589.24     27.22 o
  -4 -13   1      633.39      603.30     19.91 o
  -3 -13   1        5.25       11.24      9.29 o
  -2 -13   1     1306.70     1293.61     20.56 o
  -1 -13   1      240.82      231.94     12.76 o
   0 -13   1     1204.25     1207.58     22.49 o
   1 -13   1     1711.46     1684.72     24.19 o
   2 -13   1      143.34      131.60      7.98 o
   3 -13   1      451.07      510.68     15.66 o
   4 -13   1      596.21      619.87     18.99 o
   5 -13   1      201.86      229.97     13.92 o
   6 -13   1      675.23      687.42     33.49 o
   7 -13   1      246.61      242.55     42.56 o
   8 -13   1      109.01      117.44     29.38 o
   9 -13   1      220.96      262.48     22.57 o
  10 -13   1      162.53      193.60     27.56 o
  11 -13   1       10.12       21.30     24.02 o
  -9 -12   1       89.05       70.50     34.24 o
  -8 -12   1        6.20       -2.17     16.48 o
  -7 -12   1      579.16      553.81     27.81 o
  -6 -12   1       86.27       93.63     11.81 o
  -5 -12   1       30.10       33.54      9.25 o
  -4 -12   1     1755.39     1730.82     32.52 o
  -3 -12   1       14.75       19.87      7.57 o
  -2 -12   1     1874.67     1814.86     23.45 o
  -1 -12   1     2862.73     2794.46     32.10 o
   0 -12   1        0.28       -1.00      5.20 o
   1 -12   1     1236.04     1210.63     18.07 o
   2 -12   1      983.30     1018.31     16.16 o
   3 -12   1      111.54      118.67      8.34 o
   4 -12   1     2449.03     2350.27     33.25 o
   5 -12   1       61.51       52.87      9.48 o
   6 -12   1       14.85       19.48     10.31 o
   7 -12   1       65.36       45.84     14.56 o
   8 -12   1       43.42       57.38     15.04 o
   9 -12   1        3.55      -22.06     13.89 o
  10 -12   1        5.42       -3.12     21.35 o
  11 -12   1      276.74      259.87     29.34 o
  -9 -11   1      102.48       70.94     31.98 o
  -8 -11   1       41.35       30.37     16.71 o
  -7 -11   1      138.74      110.36     12.36 o
  -6 -11   1     1412.66     1329.21     26.80 o
  -5 -11   1       90.03       73.76      9.95 o
  -4 -11   1      278.90      286.85     11.92 o
  -3 -11   1     2808.38     2729.95     37.15 o
  -2 -11   1       19.39       14.23      5.06 o
  -1 -11   1      374.90      369.44     10.33 o
   0 -11   1      281.82      270.75      8.24 o
   1 -11   1       21.70       15.87      4.64 o
   2 -11   1     2143.97     2171.58     25.23 o
   3 -11   1      151.61      144.45      8.16 o
   4 -11   1        3.33       19.27      5.96 o
   5 -11   1      905.90      882.19     20.72 o
   6 -11   1      111.68      115.17     10.51 o
   7 -11   1      123.97      142.43     15.63 o
   8 -11   1      188.69      210.78     18.61 o
   9 -11   1     1306.22     1255.47     49.09 o
  10 -11   1       65.78       66.82     21.46 o
  11 -11   1      129.48       83.50     22.79 o
 -10 -10   1       33.71       61.67     22.81 o
  -9 -10   1        5.62      -10.12     15.85 o
  -8 -10   1      610.16      664.09     50.07 o
  -7 -10   1       69.61       55.25     10.20 o
  -6 -10   1      541.28      521.39     23.82 o
  -5 -10   1     1195.61     1149.93     19.78 o
  -4 -10   1       69.72       72.78      8.53 o
  -3 -10   1     1794.70     1767.54     24.68 o
  -2 -10   1      465.16      437.93      9.84 o
  -1 -10   1        7.26        7.27      4.46 o
   0 -10   1     2494.21     2421.99     27.16 o
   1 -10   1      299.43      287.23      7.37 o
   2 -10   1       22.82       17.28      4.02 o
   3 -10   1     2844.18     2918.66     34.71 o
   4 -10   1      521.76      493.68     15.65 o
   5 -10   1       28.76       24.78      6.41 o
   6 -10   1      444.96      456.58     17.45 o
   7 -10   1      268.92      241.46     20.38 o
   8 -10   1        9.36        4.78     12.38 o
   9 -10   1       10.71        4.47     17.01 o
  10 -10   1      816.03      782.19     37.91 o
  11 -10   1        5.61        4.92     19.13 o
  12 -10   1      144.66      126.31     23.10 o
 -10  -9   1       79.94       61.87     18.73 o
  -9  -9   1        1.01        7.10     15.32 o
  -8  -9   1       71.12       79.30     11.14 o
  -7  -9   1      541.02      565.30     18.98 o
  -6  -9   1       54.69       59.34      7.44 o
  -5  -9   1      821.12      802.22     16.94 o
  -4  -9   1     1632.57     1565.07     23.74 o
  -3  -9   1       21.91       25.56      5.07 o
  -2  -9   1     4545.85     4371.35     43.22 o
  -1  -9   1     1961.36     1917.67     20.74 o
   0  -9   1      626.54      621.80     10.21 o
   1  -9   1     4456.54     4288.47     36.83 o
   2  -9   1      303.55      321.15      6.84 o
   3  -9   1      682.43      700.19     12.97 o
   4  -9   1      517.50      481.40     12.54 o
   5  -9   1       57.06       60.73      7.04 o
   6  -9   1      819.26      831.90     19.17 o
   7  -9   1        3.77      -13.22      8.84 o
   8  -9   1     2232.38     2032.49     61.27 o
   9  -9   1       94.19       86.82     18.50 o
  10  -9   1      329.43      326.01     25.59 o
  11  -9   1      340.87      326.17     26.09 o
  12  -9   1        5.85       41.08     18.94 o
 -11  -8   1      149.36      137.44     37.55 o
 -10  -8   1       24.05       30.70     23.01 o
  -9  -8   1      271.36      284.87     18.59 o
  -8  -8   1      120.86      118.42     13.91 o
  -7  -8   1      425.23      400.10     14.49 o
  -6  -8   1     1175.88     1139.82     24.64 o
  -5  -8   1        0.07       -3.82      5.39 o
  -4  -8   1     4458.99     4282.30     45.00 o
  -3  -8   1      647.22      559.46     16.22 o
  -2  -8   1      218.46      234.81      6.47 o
  -1  -8   1    10338.12    10051.25     80.44 o
   0  -8   1       57.88       63.24      3.85 o
   1  -8   1       75.62       51.91      3.46 o
   2  -8   1     1270.78     1239.98     13.14 o
   3  -8   1      809.63      774.59     13.06 o
   4  -8   1      680.92      717.42     15.72 o
   5  -8   1        3.15        5.84      4.40 o
   6  -8   1     3972.29     4063.59     55.60 o
   7  -8   1      304.84      282.77     13.77 o
   8  -8   1      879.69      890.92     35.02 o
   9  -8   1       27.28       28.09     15.43 o
  10  -8   1      172.40      186.74     12.48 o
  11  -8   1      572.83      549.80     30.07 o
  12  -8   1      222.65      191.32     21.19 o
 -11  -7   1      213.24      208.73     37.77 o
 -10  -7   1       27.93       38.83     16.33 o
  -9  -7   1      143.91      155.09     11.91 o
  -8  -7   1      150.12      152.28     14.44 o
  -7  -7   1        0.64       -0.09      5.96 o
  -6  -7   1     2055.09     2025.63     26.05 o
  -5  -7   1       12.87        6.14      5.00 o
  -4  -7   1      401.40      406.82     10.01 o
  -3  -7   1     4359.78     4355.04     43.45 o
  -2  -7   1      253.36      248.68      7.25 o
  -1  -7   1     3763.13     3778.75     32.57 o
   0  -7   1     6636.29     6546.20     53.25 o
   1  -7   1      482.03      492.65      7.38 o
   2  -7   1       32.80       29.25      3.16 o
   3  -7   1       85.27       65.60      5.06 o
   4  -7   1     1032.80      968.99     14.38 o
   5  -7   1       62.49       50.37      5.44 o
   6  -7   1      894.27      818.67     15.40 o
   7  -7   1      428.50      469.63     12.38 o
   8  -7   1      137.29      134.21     16.11 o
   9  -7   1      574.97      636.56     28.74 o
  10  -7   1      168.02      179.02     18.36 o
  11  -7   1        3.23      -16.05     14.18 o
  12  -7   1      989.23     1014.45     36.81 o
 -11  -6   1      141.43      106.10     34.16 o
 -10  -6   1      229.14      219.12     22.24 o
  -9  -6   1       98.30      110.61     10.47 o
  -8  -6   1      905.52      830.43     18.12 o
  -7  -6   1     1574.06     1498.59     21.77 o
  -6  -6   1      478.06      423.60     10.93 o
  -5  -6   1     4062.26     3888.86     40.85 o
  -4  -6   1     1095.13     1135.36     14.94 o
  -3  -6   1      331.26      287.32      7.55 o
  -2  -6   1     2296.99     2185.37     24.12 o
  -1  -6   1      471.48      454.82      8.89 o
   0  -6   1     2983.44     2958.92     24.40 o
   1  -6   1      302.40      259.68      4.94 o
   2  -6   1      622.11      658.75      9.17 o
   3  -6   1     1991.78     1985.16     23.72 o
   4  -6   1      233.02      209.04      5.67 o
   5  -6   1     1029.95     1138.21     12.56 o
   6  -6   1      291.46      284.75      9.47 o
   7  -6   1     2180.54     2160.86     32.86 o
   8  -6   1       70.23       63.54      9.91 o
   9  -6   1       86.07       70.36     13.30 o
  10  -6   1     1408.75     1399.24     42.47 o
  11  -6   1        4.15       -9.38     11.12 o
  12  -6   1       29.51       31.27     13.90 o
 -11  -5   1      203.44      179.62     25.69 o
 -10  -5   1      463.89      467.67     15.75 o
  -9  -5   1       77.78       81.99      9.09 o
  -8  -5   1       37.48       46.93      6.71 o
  -7  -5   1     3507.07     3547.70     39.20 o
  -6  -5   1      213.66      234.23      8.25 o
  -5  -5   1     1222.42     1182.27     16.43 o
  -4  -5   1     3118.02     3058.44     30.26 o
  -3  -5   1      104.39      108.06      5.04 o
  -2  -5   1     6530.75     6434.66     60.61 o
  -1  -5   1     1998.24     2007.21     18.44 o
   0  -5   1      356.87      392.25      6.46 o
   1  -5   1    22087.53    23027.99    189.67 o
   2  -5   1      838.66      971.22     10.36 o
   3  -5   1      440.48      462.03      6.88 o
   4  -5   1     4752.45     5160.08     35.22 o
   5  -5   1     1453.32     1402.30     14.90 o
   6  -5   1        1.67        3.28      3.17 o
   7  -5   1        0.22        2.92      4.34 o
   8  -5   1     2146.40     2260.85     49.65 o
   9  -5   1       89.20      103.62     10.78 o
  10  -5   1      269.96      235.90     20.42 o
  11  -5   1      745.05      735.70     30.31 o
  12  -5   1        0.01       -4.57     11.03 o
 -12  -4   1       41.44       20.52     29.37 o
 -11  -4   1       11.99       30.42     19.78 o
 -10  -4   1       78.15       87.02     10.02 o
  -9  -4   1     2360.18     2316.52     29.29 o
  -8  -4   1      260.16      232.52      8.64 o
  -7  -4   1       32.26       53.69      5.81 o
  -6  -4   1     2700.75     2753.82     30.57 o
  -5  -4   1      166.01      200.25      5.81 o
  -4  -4   1     7264.47     7400.36     65.00 o
  -3  -4   1     7562.57     7795.62     74.97 o
  -2  -4   1      135.42      136.45      4.28 o
  -1  -4   1    17194.61    18094.46    161.54 o
   0  -4   1      471.79      469.85      6.40 o
   1  -4   1    13178.40    14081.29    103.99 o
   2  -4   1    12271.01    12844.72    136.31 o
   3  -4   1     6019.78     6524.19     43.29 o
   4  -4   1     2265.22     2666.60     20.27 o
   5  -4   1     1121.15     1252.32     13.44 o
   6  -4   1     1494.66     1455.12     16.12 o
   7  -4   1        2.57       -0.44      3.95 o
   8  -4   1      652.17      644.62     19.46 o
   9  -4   1     3110.48     3254.40     52.67 o
  10  -4   1        1.72        7.61      8.28 o
  11  -4   1      711.02      783.08     24.30 o
  12  -4   1      274.58      272.49     40.02 o
 -12  -3   1       38.06       22.85     49.19 o
 -11  -3   1      123.30      134.03     23.24 o
 -10  -3   1       69.47      110.47     13.33 o
  -9  -3   1      181.08      183.51      8.45 o
  -8  -3   1      539.85      537.48     10.72 o
  -7  -3   1      238.48      272.22      8.24 o
  -6  -3   1     4281.94     4148.09     38.68 o
  -5  -3   1     2359.52     2403.57     22.70 o
  -4  -3   1      502.48      556.23      8.46 o
  -3  -3   1    11071.56    11478.96     91.18 o
  -2  -3   1      289.76      292.96      5.34 o
  -1  -3   1      237.06      269.72      5.40 o
   0  -3   1    10926.18    11613.04     96.66 o
   1  -3   1     5155.63     5542.90     41.63 o
   2  -3   1     1460.51     1576.23     11.79 o
   3  -3   1     1010.19     1015.40      8.60 o
   4  -3   1     2005.19     2096.10     16.30 o
   5  -3   1      440.65      462.56      7.33 o
   6  -3   1      138.99      160.86      6.34 o
   7  -3   1     1854.48     1949.44     19.68 o
   8  -3   1      255.70      223.05      7.19 o
   9  -3   1     1024.61      907.67     21.33 o
  10  -3   1      360.64      326.15     23.31 o
  11  -3   1       65.26       74.27     10.99 o
  12  -3   1      549.98      650.50     53.39 o
 -12  -2   1       15.23      -17.14     20.18 o
 -11  -2   1       61.74       61.42     19.75 o
 -10  -2   1      490.92      499.73     19.92 o
  -9  -2   1       41.79       45.74      8.07 o
  -8  -2   1     2005.02     2054.85     21.11 o
  -7  -2   1      639.84      685.41      9.08 o
  -6  -2   1       65.72       72.57      3.52 o
  -5  -2   1     3828.78     3666.51     31.27 o
  -4  -2   1      854.62      821.30      9.66 o
  -3  -2   1     1604.49     1646.59     14.92 o
  -2  -2   1    10611.32    11036.53     91.81 o
  -1  -2   1     3559.17     3518.53     38.28 o
   0  -2   1        7.48       -2.09      1.04 o
   1  -2   1      663.87      678.69      5.62 o
   2  -2   1    16757.61    17754.73    114.70 o
   3  -2   1     1029.05     1211.86     11.20 o
   4  -2   1     1408.13     1580.11     15.26 o
   5  -2   1     2210.85     2117.00     22.88 o
   6  -2   1       16.20       18.68      3.18 o
   7  -2   1      782.42      841.30     14.31 o
   8  -2   1     1662.62     1716.59     18.47 o
   9  -2   1       56.60       39.26      7.91 o
  10  -2   1     1410.80     1428.19     29.72 o
  11  -2   1      340.97      312.61     16.10 o
  12  -2   1       21.18       23.54     11.11 o
 -12  -1   1      693.74      795.50     57.71 o
 -11  -1   1       15.78       14.55     18.74 o
 -10  -1   1      522.44      503.34     28.36 o
  -9  -1   1      578.40      539.19     11.43 o
  -8  -1   1      569.39      464.73      8.30 o
  -7  -1   1     3096.17     3124.78     25.04 o
  -6  -1   1     1229.34     1289.12     15.32 o
  -5  -1   1      156.06      159.96      4.73 o
  -4  -1   1     7404.15     7738.40     67.75 o
  -3  -1   1        1.58        1.19      1.95 o
  -2  -1   1     1682.84     1966.47     18.89 o
  -1  -1   1      830.20      686.83     12.36 o
   0  -1   1     3655.34     3567.86    123.77 o
   1  -1   1     2013.45     1950.19     15.59 o
   2  -1   1    15336.87    15950.75    132.94 o
   3  -1   1     1334.24     1402.32     13.19 o
   4  -1   1      507.98      412.83      6.38 o
   5  -1   1     2717.38     3001.92     27.17 o
   6  -1   1     1184.35     1217.37     13.19 o
   7  -1   1      492.73      487.70      7.49 o
   8  -1   1     1410.84     1386.34     17.01 o
   9  -1   1       18.05       22.41     13.16 o
  10  -1   1      101.04       98.82     11.17 o
  11  -1   1      525.85      534.47     28.35 o
  12  -1   1        0.84      -22.68     19.79 o
 -12   0   1      371.44      387.81     30.62 o
 -11   0   1      592.60      659.19     38.82 o
 -10   0   1       23.86       15.93     11.84 o
  -9   0   1     2111.39     2285.11     31.60 o
  -8   0   1     3520.20     3487.51     38.96 o
  -7   0   1       25.90       30.34      5.08 o
  -6   0   1     8480.13     8525.02     76.31 o
  -5   0   1      284.88      369.84      8.04 o
  -4   0   1      288.62      219.01      5.12 o
  -3   0   1    12444.53    13168.71    111.79 o
  -2   0   1      124.29      158.03      2.54 o
  -1   0   1       42.47       48.48      2.23 o
   0   0   1     3587.72     3549.96     91.87 o
   1   0   1     3326.92     3726.97     33.88 o
   2   0   1     4462.95     4911.92     39.06 o
   3   0   1      756.53      724.86      7.61 o
   4   0   1     2997.92     3441.49     27.30 o
   5   0   1      136.09      127.43      3.67 o
   6   0   1     1753.05     1806.86     16.11 o
   7   0   1      164.74      198.91      5.20 o
   8   0   1      188.72      152.12      5.65 o
   9   0   1     1686.89     1635.70     32.56 o
  10   0   1      100.32       82.52     16.45 o
  11   0   1       22.50       13.81     19.08 o
  12   0   1      378.64      427.85     53.37 o
 -12   1   1      128.14      126.63     31.26 o
 -11   1   1      811.30      806.87     36.50 o
 -10   1   1        3.95       10.75     15.32 o
  -9   1   1       78.40       80.98      8.15 o
  -8   1   1     2720.14     2795.99     32.71 o
  -7   1   1        1.60       -2.52      4.43 o
  -6   1   1     1502.70     1642.63     20.30 o
  -5   1   1     1445.88     1406.63     17.32 o
  -4   1   1     1960.62     2313.81     22.74 o
  -3   1   1     4993.99     5262.92     41.51 o
  -2   1   1      387.62      492.53      5.11 o
  -1   1   1     3605.61     3848.94     30.57 o
   0   1   1     5943.90     6170.00     84.90 o
   1   1   1      220.19      297.67      4.88 o
   2   1   1       98.82       99.11      2.75 o
   3   1   1      340.10      317.52      4.67 o
   4   1   1     3716.98     3934.34     31.64 o
   5   1   1     1085.79     1094.09     12.85 o
   6   1   1        7.79       17.38      3.07 o
   7   1   1     5470.52     5319.31     44.08 o
   8   1   1      109.06      118.07      6.49 o
   9   1   1      840.91      845.92     15.87 o
  10   1   1     1627.26     1711.23     36.14 o
  11   1   1       38.68       43.48     20.30 o
  12   1   1       88.15       80.73     24.08 o
 -11   2   1       23.35       27.62     17.64 o
 -10   2   1     1427.22     1489.80     63.96 o
  -9   2   1      173.70      169.00     12.58 o
  -8   2   1      216.74      222.77     10.49 o
  -7   2   1     4318.90     4191.60     51.29 o
  -6   2   1        6.97       10.36      4.34 o
  -5   2   1     8025.85     8638.88     81.80 o
  -4   2   1     2903.96     3132.92     29.60 o
  -3   2   1      349.38      277.67      4.69 o
  -2   2   1     9637.53    10321.30     85.88 o
  -1   2   1      635.34      571.04      6.13 o
   0   2   1      114.52       77.08      5.95 o
   1   2   1     2032.72     2190.77     21.61 o
   2   2   1     2322.35     2434.30     24.89 o
   3   2   1      190.11      209.15      4.35 o
   4   2   1        6.91        5.62      2.93 o
   5   2   1     4366.43     4537.49     41.10 o
   6   2   1      882.62      890.63     13.78 o
   7   2   1     2071.54     2077.90     23.93 o
   8   2   1     2295.63     2235.43     27.19 o
   9   2   1       10.98       16.23     11.21 o
  10   2   1      502.26      401.76     28.76 o
  11   2   1      446.70      454.21     32.75 o
  12   2   1       26.04       49.79     32.74 o
 -11   3   1       17.89       30.87     25.81 o
 -10   3   1      693.41      706.38     30.99 o
  -9   3   1     1280.83     1309.78     26.39 o
  -8   3   1      405.76      323.66     15.54 o
  -7   3   1     5209.73     5597.12     73.88 o
  -6   3   1     3578.24     3915.15     52.92 o
  -5   3   1     1421.16     1496.72     21.67 o
  -4   3   1     7646.30     8066.80     58.51 o
  -3   3   1      903.67      927.51      9.63 o
  -2   3   1      223.37      231.72      4.82 o
  -1   3   1    58752.91    58537.32    515.13 o
   0   3   1    24770.98    25539.38    247.72 o
   1   3   1       99.86      121.65      4.12 o
   2   3   1     1489.83     1571.63     17.67 o
   3   3   1     8563.14     8567.10     74.04 o
   4   3   1      320.71      390.67      7.19 o
   5   3   1       31.83       23.97      3.85 o
   6   3   1     3929.67     3907.56     43.53 o
   7   3   1      940.98      953.14     18.24 o
   8   3   1     1659.29     1730.53     37.08 o
   9   3   1      397.89      423.03     14.01 o
  10   3   1       28.12       14.40      9.49 o
  11   3   1     1203.64     1174.24     46.63 o
 -11   4   1      796.09      752.23     50.62 o
 -10   4   1       85.84       92.25     25.11 o
  -9   4   1      837.97      799.65     16.82 o
  -8   4   1      842.69      827.56     15.90 o
  -7   4   1      199.46      200.77      6.77 o
  -6   4   1     4874.13     5053.95     51.11 o
  -5   4   1     1033.42     1087.02     12.86 o
  -4   4   1      556.08      704.22      8.39 o
  -3   4   1     5450.75     5605.87     45.64 o
  -2   4   1     1893.57     2028.24     21.20 o
  -1   4   1    10486.30    11349.93    100.93 o
   0   4   1      929.32     1032.35     16.92 o
   1   4   1     2344.49     2226.29     36.53 o
   2   4   1      461.60      431.67      8.67 o
   3   4   1      478.46      441.39     13.55 o
   4   4   1     3213.33     3010.29     34.92 o
   5   4   1      146.62      144.36      7.48 o
   6   4   1     1775.30     1756.07     25.16 o
   7   4   1      484.95      488.84     13.73 o
   8   4   1      156.47      133.83      8.77 o
   9   4   1      794.13      795.23     20.40 o
  10   4   1       17.81       -0.05     19.44 o
  11   4   1      103.19      121.88     23.70 o
 -11   5   1      575.13      575.77     23.71 o
 -10   5   1      283.94      291.50     16.56 o
  -9   5   1       26.71       29.87      9.34 o
  -8   5   1     4153.53     4218.83     56.82 o
  -7   5   1      230.20      226.56      7.53 o
  -6   5   1       13.54        7.54      3.86 o
  -5   5   1     2383.17     2364.34     29.44 o
  -4   5   1        0.62        4.80      3.37 o
  -3   5   1      134.32      103.73      3.74 o
  -2   5   1     3082.86     3220.98     29.98 o
  -1   5   1      423.77      357.22      5.90 o
   0   5   1      171.77      194.29      4.42 o
   1   5   1     1396.31     1471.38     15.32 o
   2   5   1     1695.00     1666.51     22.03 o
   3   5   1      685.56      722.83     13.03 o
   4   5   1     1979.89     1969.88     28.49 o
   5   5   1      394.05      384.41     11.30 o
   6   5   1       34.24       36.50      6.55 o
   7   5   1      618.25      654.52     17.53 o
   8   5   1      475.73      492.60     14.11 o
   9   5   1      100.22      124.96     10.73 o
  10   5   1      594.57      583.66     35.64 o
  11   5   1       44.83      -12.41     21.98 o
 -12   6   1       78.28       75.56     14.63 o
 -11   6   1       79.72       79.24     14.94 o
 -10   6   1     1407.00     1410.65     42.57 o
  -9   6   1      160.68      187.25     16.50 o
  -8   6   1     1468.53     1446.08     29.54 o
  -7   6   1     1310.75     1348.08     27.47 o
  -6   6   1       63.74       56.71      4.98 o
  -5   6   1     1661.46     1698.34     20.46 o
  -4   6   1     2807.36     2686.56     27.55 o
  -3   6   1      149.77      182.33      7.04 o
  -2   6   1     1389.11     1422.59     19.94 o
  -1   6   1      211.85      248.91      5.55 o
   0   6   1      361.73      414.84      6.84 o
   1   6   1      598.09      560.75      8.15 o
   2   6   1      530.98      485.69      7.98 o
   3   6   1     1717.02     1723.42     22.36 o
   4   6   1      168.32      181.59      9.42 o
   5   6   1     4170.21     3867.39     45.58 o
   6   6   1     1017.75      941.20     18.73 o
   7   6   1       62.20       57.16      9.76 o
   8   6   1     2080.22     2047.81     30.20 o
   9   6   1       75.73       98.29     11.06 o
  10   6   1      169.80      180.26     25.02 o
  11   6   1      336.71      339.85     46.54 o
 -12   7   1      423.15      405.28     26.06 o
 -11   7   1      591.10      569.11     29.08 o
 -10   7   1      100.52       88.21     16.51 o
  -9   7   1     2279.52     2354.89     64.73 o
  -8   7   1       85.78       77.92     11.95 o
  -7   7   1       86.66       75.27      8.28 o
  -6   7   1     4173.54     4148.68     80.81 o
  -5   7   1      207.47      187.81      8.44 o
  -4   7   1      796.84      819.21     13.56 o
  -3   7   1     1303.08     1346.27     18.34 o
  -2   7   1     1155.53     1179.32     16.22 o
  -1   7   1      138.20       99.81      4.37 o
   0   7   1      735.90      833.73     11.63 o
   1   7   1     3072.32     3136.00     29.71 o
   2   7   1      169.98      143.47      5.64 o
   3   7   1     2988.30     2819.52     33.55 o
   4   7   1      309.32      286.79     11.70 o
   5   7   1     1500.91     1372.60     23.31 o
   6   7   1     1933.96     1881.32     30.81 o
   7   7   1      255.89      254.14     11.69 o
   8   7   1      130.34      118.48     11.98 o
   9   7   1     1066.19     1055.17     29.74 o
  10   7   1        5.18       33.38     21.55 o
 -12   8   1        5.01      -22.54     15.96 o
 -11   8   1      705.31      724.06     34.25 o
 -10   8   1        7.58       -6.65     15.03 o
  -9   8   1      305.87      303.96     23.44 o
  -8   8   1     1588.98     1606.55     69.82 o
  -7   8   1      175.34      166.01     10.59 o
  -6   8   1     2606.48     2584.03     38.88 o
  -5   8   1      861.52      832.98     16.57 o
  -4   8   1      615.14      638.25     14.32 o
  -3   8   1     3187.96     3105.75     34.19 o
  -2   8   1        7.32       10.00      3.07 o
  -1   8   1     1353.64     1365.87     15.01 o
   0   8   1     4011.06     4075.10     40.30 o
   1   8   1     3832.54     3862.41     36.21 o
   2   8   1      541.90      537.06     12.31 o
   3   8   1        0.99       -3.40      4.81 o
   4   8   1     2839.87     2794.49     34.84 o
   5   8   1       68.38       67.33      8.16 o
   6   8   1      124.56      119.59      9.35 o
   7   8   1     1862.81     1874.64     31.91 o
   8   8   1       67.42       69.65     10.87 o
   9   8   1      343.27      398.24     24.76 o
  10   8   1       65.31       63.99     33.40 o
 -12   9   1       20.84        9.57     18.71 o
 -11   9   1      168.69      193.13     23.42 o
 -10   9   1      977.23     1037.16     42.37 o
  -9   9   1       41.91       26.84     17.10 o
  -8   9   1      396.63      376.62     17.50 o
  -7   9   1      529.07      509.53     18.38 o
  -6   9   1       18.36       25.48      7.01 o
  -5   9   1     1985.59     1952.26     29.11 o
  -4   9   1      189.36      213.91      8.49 o
  -3   9   1       17.24       10.27      5.01 o
  -2   9   1      842.91      797.07     14.98 o
  -1   9   1     1176.84     1152.90     14.04 o
   0   9   1      118.34      119.90      6.21 o
   1   9   1       77.58       76.25      6.64 o
   2   9   1     1859.49     1784.64     21.74 o
   3   9   1      114.14      112.72      7.68 o
   4   9   1      156.55      161.01      9.18 o
   5   9   1      989.30     1015.88     30.16 o
   6   9   1        3.16       -4.07      8.20 o
   7   9   1      652.78      627.72     19.37 o
   8   9   1       37.34       29.60     13.56 o
   9   9   1       27.47       42.22     17.34 o
  10   9   1      252.91      212.54     42.30 o
 -12  10   1      399.05      363.11     29.63 o
 -11  10   1      140.20      126.13     23.16 o
 -10  10   1      344.26      305.74     28.39 o
  -9  10   1       88.97      103.37     21.28 o
  -8  10   1      151.82      138.43     29.33 o
  -7  10   1     2289.41     2160.01     40.65 o
  -6  10   1        0.91       -1.93      8.03 o
  -5  10   1        0.73        8.19      6.88 o
  -4  10   1     1253.30     1172.17     18.96 o
  -3  10   1     1180.44     1074.02     17.94 o
  -2  10   1        9.72       14.37      4.82 o
  -1  10   1      363.47      363.70     14.57 o
   0  10   1     2872.97     2859.40     29.46 o
   1  10   1      169.65      156.50      7.42 o
   2  10   1       57.68       59.53      5.35 o
   3  10   1     1786.58     1709.02     31.40 o
   4  10   1      337.69      317.59     11.87 o
   5  10   1      383.50      358.50     15.24 o
   6  10   1      635.28      623.76     23.98 o
   7  10   1        1.23       14.32     10.44 o
   8  10   1      863.35      876.10     34.11 o
   9  10   1       49.81       39.64     22.27 o
 -11  11   1      151.01      210.63     27.91 o
 -10  11   1       70.04       29.59     21.38 o
  -9  11   1      743.97      688.02     37.83 o
  -8  11   1      117.01      104.66     16.47 o
  -7  11   1        5.81       26.38     10.80 o
  -6  11   1     1327.27     1313.28     27.09 o
  -5  11   1       75.61       84.03     10.34 o
  -4  11   1       70.35       66.41      8.02 o
  -3  11   1      189.71      196.36     10.52 o
  -2  11   1     1153.64     1155.94     18.40 o
  -1  11   1      818.61      822.09     14.72 o
   0  11   1       25.74       23.30      5.56 o
   1  11   1     1410.27     1360.86     30.46 o
   2  11   1       12.46        9.75      5.29 o
   3  11   1      442.98      453.59     14.62 o
   4  11   1      535.71      508.55     15.95 o
   5  11   1      265.63      253.14     14.14 o
   6  11   1     1274.84     1298.79     27.62 o
   7  11   1        2.08      -16.07     19.52 o
   8  11   1        3.32        3.03     16.70 o
   9  11   1      278.68      264.41     34.71 o
 -11  12   1      720.73      620.04     40.68 o
 -10  12   1      166.90      173.48     26.54 o
  -9  12   1       18.47       -1.79     20.43 o
  -8  12   1     1485.19     1496.53    100.22 o
  -7  12   1      272.10      259.65     15.96 o
  -6  12   1      204.70      185.46     16.35 o
  -5  12   1      429.93      411.81     16.99 o
  -4  12   1       73.29       82.32      8.92 o
  -3  12   1      560.93      489.83     15.42 o
  -2  12   1       15.01       22.84      6.38 o
  -1  12   1      250.91      256.13     12.38 o
   0  12   1       92.58      106.89     12.93 o
   1  12   1      581.31      571.98     14.19 o
   2  12   1      389.30      369.94     11.81 o
   3  12   1       10.76        0.67      7.97 o
   4  12   1      805.18      781.93     20.23 o
   5  12   1       24.23       22.16      9.23 o
   6  12   1      188.37      175.03     15.57 o
   7  12   1      279.60      335.62     23.95 o
   8  12   1        2.35       -5.43     21.56 o
 -11  13   1       69.83       58.29     26.32 o
 -10  13   1      754.28      692.79     42.89 o
  -9  13   1       52.15      116.54     26.46 o
  -8  13   1      219.40      182.22     28.17 o
  -7  13   1      224.21      181.35     19.09 o
  -6  13   1       17.71       32.85     12.66 o
  -5  13   1      374.32      359.71     14.46 o
  -4  13   1        2.12       -1.61      8.04 o
  -3  13   1      990.10     1003.46     23.72 o
  -2  13   1       22.73       17.78      7.11 o
  -1  13   1     1349.24     1327.70     33.73 o
   0  13   1      147.12      143.49      9.98 o
   1  13   1        3.10       15.48      8.82 o
   2  13   1     1502.49     1485.56     30.16 o
   3  13   1      534.10      496.59     18.80 o
   4  13   1      295.84      307.29     18.11 o
   5  13   1      710.94      751.50     21.13 o
   6  13   1       83.03       76.58     17.77 o
   7  13   1       35.17       47.14     22.54 o
 -10  14   1      239.14      217.26     32.63 o
  -9  14   1      464.43      451.15     39.00 o
  -8  14   1       77.37       61.03     25.76 o
  -7  14   1      539.22      569.99     46.53 o
  -6  14   1       50.68       25.52     23.12 o
  -5  14   1       60.03       78.08     14.01 o
  -4  14   1      341.55      351.01     16.82 o
  -3  14   1        3.98        1.23     11.78 o
  -2  14   1      213.33      245.46     12.48 o
  -1  14   1       27.19       28.22      9.59 o
   0  14   1      639.97      611.01     19.39 o
   1  14   1      121.62      115.64     11.36 o
   2  14   1      124.34      125.28     15.76 o
   3  14   1     1887.58     1875.80     52.33 o
   4  14   1       29.49       32.88     13.28 o
   5  14   1       89.85       90.05     16.30 o
   6  14   1      372.10      418.85     24.25 o
   7  14   1       16.20       51.78     34.61 o
  -9  15   1      553.35      571.34     44.34 o
  -8  15   1      231.34      240.79     33.23 o
  -7  15   1       68.45       74.02     27.39 o
  -6  15   1      378.95      412.68     27.28 o
  -5  15   1       40.37       24.98     11.97 o
  -4  15   1      121.46      127.70     16.40 o
  -3  15   1      153.96      158.01     24.52 o
  -2  15   1      801.02      827.29     26.89 o
  -1  15   1       41.80       37.69     10.61 o
   0  15   1        0.43        2.92     10.16 o
   1  15   1      525.45      539.58     19.47 o
   2  15   1        5.81        7.68     33.84 o
   3  15   1      124.27      111.53     19.11 o
   4  15   1      317.07      348.13     39.00 o
   5  15   1        5.31       17.52     21.74 o
   6  15   1      108.11      105.49     27.32 o
  -9  16   1       21.61       33.88     29.87 o
  -8  16   1      212.53      199.70     33.97 o
  -7  16   1       13.06      -19.20     25.08 o
  -6  16   1       74.67       83.99     19.36 o
  -5  16   1      421.40      411.89     19.91 o
  -4  16   1      191.85      173.99     18.18 o
  -3  16   1        6.61      -15.49     13.73 o
  -2  16   1       43.94       54.32     17.97 o
  -1  16   1      493.51      499.54     22.77 o
   0  16   1       61.78       74.52     13.31 o
   1  16   1       15.98        9.51     11.40 o
   2  16   1      257.72      278.42     24.12 o
   3  16   1       18.94       16.81     18.17 o
   4  16   1      381.00      395.35     28.28 o
   5  16   1      109.09      132.32     24.80 o
  -8  17   1        0.05        4.85     28.09 o
  -7  17   1       48.04       27.81     30.40 o
  -6  17   1      129.06      136.82     22.35 o
  -5  17   1      108.96      158.14     33.41 o
  -4  17   1        1.44       18.12     17.40 o
  -3  17   1      237.79      275.67     24.20 o
  -2  17   1      113.07       93.17     18.64 o
  -1  17   1      138.71      144.33     14.80 o
   0  17   1      366.65      439.70     53.02 o
   1  17   1        0.08      -10.12     16.67 o
   2  17   1      253.86      284.82     24.90 o
   3  17   1       25.40       35.34     24.94 o
   4  17   1       31.35       41.11     20.52 o
  -7  18   1        1.90       22.43     30.42 o
  -6  18   1       54.39       32.46     28.48 o
  -5  18   1      322.51      367.60     27.85 o
  -4  18   1        0.80       25.63     18.67 o
  -3  18   1        8.56       14.75     18.20 o
  -2  18   1      154.48      165.99     24.59 o
  -1  18   1       32.48       43.08     13.22 o
   0  18   1       57.01       44.35     14.17 o
   1  18   1      123.52      118.52     21.86 o
   2  18   1       36.72       26.46     24.38 o
  -5  19   1        8.38       -4.43     27.61 o
  -4  19   1        3.54       -8.84     19.00 o
  -3  19   1       24.00       18.65     19.47 o
  -2  19   1       59.52       66.31     20.61 o
  -1  19   1      152.71      183.81     28.48 o
   0  19   1        7.37      -27.87     22.95 o
  -1 -20   2        1.70        7.02     23.31 o
   0 -20   2       66.42       53.85     16.53 o
   1 -20   2       25.81       18.25     23.87 o
   2 -20   2       23.51       54.10     24.80 o
   3 -20   2      132.45      164.59     23.68 o
   4 -20   2       83.15       61.40     28.85 o
   5 -20   2       39.50       36.69     28.33 o
  -3 -19   2      101.75       79.72     22.25 o
  -2 -19   2       73.70      113.78     26.24 o
  -1 -19   2       32.40       25.04     25.21 o
   0 -19   2       45.31       41.46     14.24 o
   1 -19   2      144.87      150.46     26.35 o
   2 -19   2       15.91       14.14     18.27 o
   3 -19   2      126.63      160.28     21.91 o
   4 -19   2      130.62      132.77     28.78 o
   5 -19   2       20.60       20.27     19.44 o
   6 -19   2       87.98       97.21     18.80 o
  -4 -18   2       16.87       13.72     18.66 o
  -3 -18   2      116.66       78.92     20.12 o
  -2 -18   2       35.73       23.24     17.94 o
  -1 -18   2      163.17      166.48     19.75 o
   0 -18   2       29.78       30.69     13.01 o
   1 -18   2        1.36       -0.78     12.10 o
   2 -18   2      107.35       90.68     16.69 o
   3 -18   2       30.80       29.43     20.56 o
   4 -18   2       83.43      123.52     20.20 o
   5 -18   2       41.69       48.65     15.42 o
   6 -18   2      170.08      186.14     19.10 o
   7 -18   2        6.80        4.69     19.32 o
   8 -18   2      126.80      171.75     35.94 o
  -5 -17   2      164.47      191.59     23.37 o
  -4 -17   2        2.39        7.74     15.23 o
  -3 -17   2      640.87      642.95     36.58 o
  -2 -17   2        3.60       10.20     16.68 o
  -1 -17   2        1.02       15.56     10.82 o
   0 -17   2      746.88      789.88     22.42 o
   1 -17   2       23.86       22.74     12.49 o
   2 -17   2        0.98       -0.33     15.02 o
   3 -17   2       21.25       22.47     14.39 o
   4 -17   2      544.81      569.48     25.93 o
   5 -17   2        2.16      -23.89     12.90 o
   6 -17   2        6.24       18.14     17.97 o
   7 -17   2      310.17      287.70     57.40 o
   8 -17   2        0.41      -38.47     38.64 o
  -6 -16   2       13.15        7.21     15.64 o
  -5 -16   2      688.50      689.19     28.76 o
  -4 -16   2      171.87      168.82     30.42 o
  -3 -16   2       22.15       39.63     16.81 o
  -2 -16   2     1030.46     1049.74     30.92 o
  -1 -16   2        8.21       19.62     10.23 o
   0 -16   2      154.51      159.20     13.13 o
   1 -16   2       72.01       75.76     10.88 o
   2 -16   2      367.20      380.92     20.49 o
   3 -16   2      353.26      359.72     17.89 o
   4 -16   2       49.42       32.93     13.08 o
   5 -16   2      247.02      268.89     18.57 o
   6 -16   2      175.96      179.52     21.86 o
   7 -16   2      358.96      339.11     26.36 o
   8 -16   2      297.04      286.12     31.12 o
   9 -16   2        5.60       20.22     26.95 o
  -7 -15   2      783.37      806.42     60.00 o
  -6 -15   2       11.46       -1.13     14.65 o
  -5 -15   2      142.49      149.51     14.76 o
  -4 -15   2     1020.67      958.01     25.26 o
  -3 -15   2        5.18       -8.66     11.23 o
  -2 -15   2      237.18      190.41     16.13 o
  -1 -15   2      544.08      545.48     25.92 o
   0 -15   2       60.99       71.35     10.30 o
   1 -15   2      113.89      131.53     10.33 o
   2 -15   2       36.11       44.67      8.21 o
   3 -15   2      508.68      505.52     18.47 o
   4 -15   2        5.17        5.65      9.29 o
   5 -15   2      504.80      511.38     28.18 o
   6 -15   2      416.05      430.69     27.13 o
   7 -15   2        1.65       14.36     15.57 o
   8 -15   2      340.34      318.63     25.41 o
   9 -15   2       54.03       36.47     32.36 o
  10 -15   2        4.87        5.71     25.44 o
  -8 -14   2       12.38       32.20     34.06 o
  -7 -14   2      155.91      180.45     30.19 o
  -6 -14   2      223.01      212.85     32.85 o
  -5 -14   2       32.37       26.54     10.12 o
  -4 -14   2      489.32      520.54     22.47 o
  -3 -14   2      359.48      338.06     15.99 o
  -2 -14   2        8.90       19.99      7.46 o
  -1 -14   2      299.15      299.55     12.45 o
   0 -14   2       18.13       14.96      9.71 o
   1 -14   2      760.75      722.52     19.21 o
   2 -14   2      458.10      477.72     13.23 o
   3 -14   2      215.80      216.03     11.88 o
   4 -14   2      185.85      176.71     11.32 o
   5 -14   2        9.29       18.43     11.18 o
   6 -14   2     1141.32     1082.21     39.73 o
   7 -14   2        7.34       25.16     17.50 o
   8 -14   2        1.53        7.10     15.85 o
   9 -14   2      946.69      954.82     36.37 o
  10 -14   2       26.78        4.04     23.92 o
  -8 -13   2      636.60      645.00     38.20 o
  -7 -13   2       78.07       78.05     21.58 o
  -6 -13   2      525.45      519.68     28.97 o
  -5 -13   2      425.59      412.25     16.20 o
  -4 -13   2        7.55       -5.00      8.27 o
  -3 -13   2      587.98      577.56     16.52 o
  -2 -13   2        5.42        6.36      6.18 o
  -1 -13   2      319.56      316.27     10.37 o
   0 -13   2     1442.47     1431.76     22.09 o
   1 -13   2       10.05       14.91      5.97 o
   2 -13   2        3.11       11.99      6.01 o
   3 -13   2       79.97       72.50      8.71 o
   4 -13   2      653.78      638.13     16.37 o
   5 -13   2       73.01       74.43     10.44 o
   6 -13   2       33.38        4.73     17.69 o
   7 -13   2     1311.98     1257.57     38.66 o
   8 -13   2        1.47       -4.26     14.65 o
   9 -13   2      412.29      413.54     28.32 o
  10 -13   2      316.29      305.75     32.01 o
  11 -13   2      188.65      195.65     29.49 o
  -9 -12   2        0.41      -12.57     26.96 o
  -8 -12   2      108.94      127.13     23.70 o
  -7 -12   2      442.75      399.97     22.44 o
  -6 -12   2        3.11        7.13     11.35 o
  -5 -12   2      636.78      634.35     23.70 o
  -4 -12   2      257.05      251.86     11.31 o
  -3 -12   2      246.64      232.64     10.50 o
  -2 -12   2     2063.14     1955.42     24.41 o
  -1 -12   2      140.17      154.77      7.30 o
   0 -12   2        1.36        2.89      4.67 o
   1 -12   2     1385.30     1314.16     18.54 o
   2 -12   2     2639.88     2538.40     28.69 o
   3 -12   2      141.14      128.75      9.45 o
   4 -12   2        5.56      -12.93      6.47 o
   5 -12   2     1851.68     1927.75     43.37 o
   6 -12   2        1.03       -6.13     18.88 o
   7 -12   2      717.64      672.05     27.91 o
   8 -12   2      460.37      481.41     37.73 o
   9 -12   2       44.21       52.45     20.57 o
  10 -12   2      233.07      235.69     27.74 o
  11 -12   2       46.92       37.43     22.77 o
 -10 -11   2       32.32       22.21     32.62 o
  -9 -11   2      330.14      346.08     25.32 o
  -8 -11   2        8.60       14.07     15.83 o
  -7 -11   2      282.58      308.42     19.30 o
  -6 -11   2      603.21      604.70     18.27 o
  -5 -11   2       66.18       48.54     10.60 o
  -4 -11   2      707.23      672.57     16.36 o
  -3 -11   2      336.00      357.23     11.42 o
  -2 -11   2       19.64       14.74      4.84 o
  -1 -11   2       49.18       54.21      5.56 o
   0 -11   2      220.17      209.75      7.45 o
   1 -11   2      225.78      221.99      7.35 o
   2 -11   2      237.41      245.01      8.06 o
   3 -11   2     2502.04     2530.15     31.32 o
   4 -11   2        6.10        3.15      5.54 o
   5 -11   2      311.29      299.91     17.94 o
   6 -11   2     2539.01     2543.41     45.30 o
   7 -11   2      525.53      525.20     58.52 o
   8 -11   2     1874.07     1873.88     46.26 o
   9 -11   2      361.10      352.74     29.18 o
  10 -11   2        7.09        9.12     19.21 o
  11 -11   2      505.96      495.36     35.03 o
 -10 -10   2        0.69       17.73     17.89 o
  -9 -10   2      679.93      637.09     29.89 o
  -8 -10   2      280.37      261.02     14.65 o
  -7 -10   2        1.97       -0.70      8.76 o
  -6 -10   2     2539.48     2415.26     31.60 o
  -5 -10   2      481.65      474.77     12.75 o
  -4 -10   2        0.88        0.39      4.86 o
  -3 -10   2     2176.58     2082.28     32.87 o
  -2 -10   2      483.08      470.93     10.14 o
  -1 -10   2      104.22      109.99      5.67 o
   0 -10   2      200.32      194.49      6.30 o
   1 -10   2     1496.02     1425.95     15.95 o
   2 -10   2        1.83        3.22      3.61 o
   3 -10   2       73.44       68.80      6.08 o
   4 -10   2     2990.72     2935.43     38.49 o
   5 -10   2        4.27        0.71      6.32 o
   6 -10   2      919.20      879.95     22.55 o
   7 -10   2      616.24      627.25     24.64 o
   8 -10   2       32.64       38.47     32.95 o
   9 -10   2      327.82      305.02     25.90 o
  10 -10   2      218.62      202.13     23.97 o
  11 -10   2       95.31       58.11     20.69 o
 -10  -9   2      141.19      154.22     19.97 o
  -9  -9   2        2.49      -10.36     20.65 o
  -8  -9   2     1444.75     1465.52     27.80 o
  -7  -9   2      111.50       95.89     10.14 o
  -6  -9   2       29.10       22.81      6.56 o
  -5  -9   2     2500.06     2345.99     29.31 o
  -4  -9   2        3.04       -3.96      4.19 o
  -3  -9   2     1798.59     1714.36     21.44 o
  -2  -9   2     2145.85     2011.73     22.78 o
  -1  -9   2      308.98      328.77      8.13 o
   0  -9   2       12.52       12.66      3.27 o
   1  -9   2      172.61      165.48      5.53 o
   2  -9   2     2030.07     1979.11     19.07 o
   3  -9   2      813.20      850.46     12.88 o
   4  -9   2     4447.11     4309.87     51.79 o
   5  -9   2       72.59       60.63      6.32 o
   6  -9   2      334.98      308.21     12.75 o
   7  -9   2     1854.77     1842.55     42.61 o
   8  -9   2       84.82       94.31     18.33 o
   9  -9   2      163.48      142.59     19.91 o
  10  -9   2     1402.62     1397.42     48.47 o
  11  -9   2       15.72        4.82     17.58 o
  12  -9   2       81.56       76.55     19.88 o
 -11  -8   2       99.27      111.17     24.70 o
 -10  -8   2      471.01      452.13     26.35 o
  -9  -8   2      218.67      179.18     12.88 o
  -8  -8   2       33.89       55.54      9.26 o
  -7  -8   2     1684.40     1633.78     23.82 o
  -6  -8   2      686.17      605.57     15.90 o
  -5  -8   2      141.08      148.90      7.76 o
  -4  -8   2      794.43      787.83     14.72 o
  -3  -8   2     1749.12     1667.43     27.25 o
  -2  -8   2     1119.69     1131.12     18.82 o
  -1  -8   2       69.53       60.72      4.13 o
   0  -8   2     2034.74     2021.34     18.54 o
   1  -8   2     3851.52     4012.96     32.63 o
   2  -8   2      166.28      140.87      5.59 o
   3  -8   2      881.95      814.16     14.57 o
   4  -8   2       19.61       20.91      5.18 o
   5  -8   2     1933.20     1861.84     26.02 o
   6  -8   2     1013.83      917.45     17.24 o
   7  -8   2       81.96       87.08     11.93 o
   8  -8   2     3108.22     3188.78     57.98 o
   9  -8   2       98.89      101.01     10.21 o
  10  -8   2      181.88      195.89     12.79 o
  11  -8   2      248.14      287.72     15.16 o
  12  -8   2        1.40       13.41     16.49 o
 -11  -7   2        6.51       -4.45     16.89 o
 -10  -7   2       90.81       91.97     17.34 o
  -9  -7   2     1317.14     1271.12     25.34 o
  -8  -7   2       68.64       66.68      8.26 o
  -7  -7   2      652.86      626.87     13.80 o
  -6  -7   2      447.48      404.07     10.97 o
  -5  -7   2      702.48      717.55     15.45 o
  -4  -7   2     4417.35     4355.94     41.92 o
  -3  -7   2      331.18      346.14      8.36 o
  -2  -7   2      219.43      206.47      5.39 o
  -1  -7   2     1276.01     1204.38     12.86 o
   0  -7   2     1243.27     1162.10     11.84 o
   1  -7   2      395.32      470.81      6.58 o
   2  -7   2      795.34      825.90     10.24 o
   3  -7   2     5741.15     5824.88     54.24 o
   4  -7   2      505.89      521.10      8.99 o
   5  -7   2      997.74      999.39     14.95 o
   6  -7   2     2559.09     2675.44     30.60 o
   7  -7   2        4.99       14.35      5.27 o
   8  -7   2      959.78      974.35     26.02 o
   9  -7   2     1541.77     1574.37     31.48 o
  10  -7   2        8.76        1.22     13.89 o
  11  -7   2      257.20      245.68     37.37 o
  12  -7   2      346.58      361.31     22.39 o
 -11  -6   2      469.46      513.69     47.23 o
 -10  -6   2      132.55      103.86     13.47 o
  -9  -6   2      525.94      492.75     22.53 o
  -8  -6   2      641.43      655.55     15.44 o
  -7  -6   2      191.82      209.10      9.21 o
  -6  -6   2     1749.92     1723.42     22.47 o
  -5  -6   2      481.25      446.84     10.14 o
  -4  -6   2       23.86       25.40      3.76 o
  -3  -6   2      457.29      417.11     11.44 o
  -2  -6   2      337.74      325.47      9.06 o
  -1  -6   2      241.71      233.06      7.84 o
   0  -6   2     1797.33     1816.19     15.21 o
   1  -6   2     7048.02     7236.04     54.81 o
   2  -6   2      604.45      608.61      7.93 o
   3  -6   2      420.81      466.37      6.70 o
   4  -6   2     5608.52     5594.39     47.46 o
   5  -6   2      238.45      249.12      5.22 o
   6  -6   2     1001.30      983.17     18.15 o
   7  -6   2     3969.34     3937.66     46.61 o
   8  -6   2       70.97       54.70     10.01 o
   9  -6   2      950.29     1007.92     28.07 o
  10  -6   2      168.67      209.00     17.90 o
  11  -6   2       64.30       64.55     13.65 o
  12  -6   2       73.07       73.54     14.05 o
 -12  -5   2        0.44      -46.11     29.12 o
 -11  -5   2      509.11      525.91     27.18 o
 -10  -5   2      781.53      783.04     23.37 o
  -9  -5   2       68.86       97.03      9.06 o
  -8  -5   2     2001.29     1847.28     26.00 o
  -7  -5   2     2190.31     2101.25     26.46 o
  -6  -5   2        3.82        4.26      4.49 o
  -5  -5   2     3611.97     3699.56     35.97 o
  -4  -5   2      991.64      998.42     12.94 o
  -3  -5   2     2060.61     2064.25     24.34 o
  -2  -5   2     6086.43     6409.11     56.17 o
  -1  -5   2     9077.57     9121.28     90.58 o
   0  -5   2     6153.25     6619.86     53.11 o
   1  -5   2     1722.23     1732.70     15.93 o
   2  -5   2     8146.81     8320.78     66.07 o
   3  -5   2      155.05      203.86      3.97 o
   4  -5   2     1171.26     1147.09     10.29 o
   5  -5   2     8014.85     8660.09     68.54 o
   6  -5   2      126.14      121.10      4.88 o
   7  -5   2     3973.97     3829.94     45.09 o
   8  -5   2       43.38       40.30      9.16 o
   9  -5   2      121.68       94.42     11.14 o
  10  -5   2     1129.29     1117.18     26.87 o
  11  -5   2        3.02      -15.33     11.05 o
  12  -5   2      203.89      208.40     27.42 o
 -12  -4   2      615.30      622.99     37.91 o
 -11  -4   2       50.79       80.79     16.44 o
 -10  -4   2      555.01      615.67     18.14 o
  -9  -4   2      972.52     1029.82     17.60 o
  -8  -4   2       26.51       25.77      5.52 o
  -7  -4   2     2977.63     2837.19     40.81 o
  -6  -4   2      185.99      176.14      6.94 o
  -5  -4   2       75.64       88.98      4.22 o
  -4  -4   2     1741.18     1653.38     16.47 o
  -3  -4   2     3167.66     3215.88     32.08 o
  -2  -4   2      379.43      392.87      5.72 o
  -1  -4   2      477.66      499.63      7.07 o
   0  -4   2    40414.41    41124.56    287.48 o
   1  -4   2     5925.54     6126.72     46.23 o
   2  -4   2     4136.30     4308.95     30.45 o
   3  -4   2     3546.21     3482.82     24.51 o
   4  -4   2      682.29      806.87      7.92 o
   5  -4   2     3799.91     3891.38     32.76 o
   6  -4   2      505.67      487.06      7.89 o
   7  -4   2        1.49        1.28      3.26 o
   8  -4   2      541.84      601.10     20.88 o
   9  -4   2        5.07       -4.49      7.92 o
  10  -4   2       36.54       15.46      9.78 o
  11  -4   2      518.34      513.26     48.10 o
  12  -4   2      219.80      265.16     17.43 o
 -12  -3   2     1019.39     1029.62     44.01 o
 -11  -3   2      445.56      444.44     35.54 o
 -10  -3   2        8.22       14.40     17.19 o
  -9  -3   2     1549.71     1541.18     21.47 o
  -8  -3   2       60.52       58.12      5.22 o
  -7  -3   2      114.31      120.24      5.86 o
  -6  -3   2     1561.38     1584.25     16.87 o
  -5  -3   2      123.04      100.80      5.27 o
  -4  -3   2       41.48       31.21      2.71 o
  -3  -3   2       87.40       79.22      2.84 o
  -2  -3   2     2131.20     2260.76     24.07 o
  -1  -3   2      199.57      179.90      3.10 o
   0  -3   2     2608.05     2793.35     21.69 o
   1  -3   2     3544.98     3988.22     30.25 o
   2  -3   2       21.96       10.91      1.25 o
   3  -3   2     2430.90     2362.89     24.45 o
   4  -3   2     9990.93    10959.09     82.14 o
   5  -3   2      579.14      608.67      7.63 o
   6  -3   2     4088.66     4075.41     36.75 o
   7  -3   2      196.65      191.41      5.51 o
   8  -3   2      321.76      283.85     11.33 o
   9  -3   2     1844.03     1845.22     34.96 o
  10  -3   2       11.41       -3.41      9.23 o
  11  -3   2      276.66      296.93     19.78 o
  12  -3   2      142.84      149.02     14.32 o
 -12  -2   2       14.95       -8.41     28.55 o
 -11  -2   2     1222.86     1370.59     66.07 o
 -10  -2   2       13.90       17.45     12.39 o
  -9  -2   2       97.26      104.53      8.95 o
  -8  -2   2     3460.52     3463.51     33.31 o
  -7  -2   2     1109.47     1170.10     13.76 o
  -6  -2   2      546.85      494.49      8.33 o
  -5  -2   2     2187.59     2346.16     23.18 o
  -4  -2   2      986.92      958.55     11.29 o
  -3  -2   2      762.39      817.86      8.47 o
  -2  -2   2     3798.57     3862.06     35.73 o
  -1  -2   2      576.24      561.73      5.43 o
   0  -2   2     1523.08     1697.59     16.11 o
   1  -2   2    20367.70    20726.80    145.98 o
   2  -2   2     3170.50     3477.82     26.56 o
   3  -2   2      839.60      882.64      8.77 o
   4  -2   2     9146.76     9948.44     71.16 o
   5  -2   2      353.92      335.24      5.27 o
   6  -2   2      529.85      570.84      8.99 o
   7  -2   2     3544.81     3701.21     29.74 o
   8  -2   2      303.72      267.82     10.23 o
   9  -2   2      135.51      129.43     14.24 o
  10  -2   2      581.46      548.26     19.28 o
  11  -2   2       94.51      106.82     13.01 o
  12  -2   2      291.49      338.97     18.30 o
 -12  -1   2       27.55       -2.55     26.94 o
 -11  -1   2      149.17      157.36     22.47 o
 -10  -1   2     1656.09     1748.97     31.83 o
  -9  -1   2        0.18        9.40      6.40 o
  -8  -1   2      876.47      968.14     16.61 o
  -7  -1   2      377.47      443.50     10.69 o
  -6  -1   2        7.35        7.16      2.64 o
  -5  -1   2     1245.16     1341.23     14.09 o
  -4  -1   2     2307.32     2422.24     20.70 o
  -3  -1   2     2018.58     2107.95     17.63 o
  -2  -1   2    17939.88    19122.54    200.20 o
  -1  -1   2      505.75      363.67      4.36 o
   0  -1   2      410.43      314.35      2.85 o
   1  -1   2     7047.63     7002.01     53.92 o
   2  -1   2    35855.94    37532.19    274.82 o
   3  -1   2       25.93       20.32      1.56 o
   4  -1   2      565.91      557.79      6.29 o
   5  -1   2     7877.54     7782.61     56.62 o
   6  -1   2       24.96       25.46      2.88 o
   7  -1   2      705.83      747.36      9.44 o
   8  -1   2     1629.80     1708.01     23.81 o
   9  -1   2      372.92      326.95     17.05 o
  10  -1   2      126.21      145.09     13.13 o
  11  -1   2       29.19       39.98     12.33 o
  12  -1   2        5.75       21.36     22.59 o
 -12   0   2      647.62      554.97     48.69 o
 -11   0   2        1.37        5.79     23.23 o
 -10   0   2      955.01     1000.20     28.91 o
  -9   0   2     1078.45     1091.37     18.75 o
  -8   0   2      720.76      721.10     14.16 o
  -7   0   2     2300.49     2322.61     27.36 o
  -6   0   2      675.31      811.29     12.03 o
  -5   0   2      602.08      536.41     10.62 o
  -4   0   2     3277.18     3568.66     28.90 o
  -3   0   2     2954.02     3116.96     25.19 o
  -2   0   2     7021.65     7720.68     60.79 o
  -1   0   2     1238.92     1266.81     11.43 o
   0   0   2       67.00       72.63      1.60 o
   1   0   2     2311.54     2433.84     22.56 o
   2   0   2     2985.63     3283.59     25.75 o
   3   0   2     4396.14     4478.80     33.03 o
   4   0   2        0.66        0.89      1.84 o
   5   0   2     2844.89     2897.62     25.51 o
   6   0   2     2755.45     2806.04     24.51 o
   7   0   2      117.95      138.46      5.33 o
   8   0   2      551.68      495.62     13.46 o
   9   0   2       19.32       24.33     11.95 o
  10   0   2      188.53      202.03     15.02 o
  11   0   2      135.03      133.12     15.05 o
  12   0   2        2.08       58.04     32.02 o
 -11   1   2      451.87      448.72     28.12 o
 -10   1   2        9.33        6.42     11.06 o
  -9   1   2      531.30      629.45     18.16 o
  -8   1   2       59.70       73.60      7.05 o
  -7   1   2      326.51      328.04      9.77 o
  -6   1   2     2200.76     2292.90     25.88 o
  -5   1   2     2962.81     3552.91     40.42 o
  -4   1   2      898.98      987.00     11.02 o
  -3   1   2       94.18      100.80      3.30 o
  -2   1   2    11676.03    12893.01    106.17 o
  -1   1   2     1820.46     1803.51     17.09 o
   0   1   2       13.97       21.52      1.43 o
   1   1   2    29787.61    29724.92    283.42 o
   2   1   2        7.49        5.47      1.96 o
   3   1   2     2045.74     2097.91     18.09 o
   4   1   2     3176.80     2995.69     25.21 o
   5   1   2      211.01      219.36      5.59 o
   6   1   2     1094.28     1119.30     14.28 o
   7   1   2     1127.51     1173.79     16.34 o
   8   1   2       15.76       27.88      6.99 o
   9   1   2      953.24      971.09     25.84 o
  10   1   2      110.35      100.89     14.04 o
  11   1   2       26.72       20.07     20.89 o
  12   1   2       61.46       40.89     33.34 o
 -11   2   2      884.47      925.53     51.59 o
 -10   2   2      257.55      269.63     17.09 o
  -9   2   2       22.46        3.55      7.50 o
  -8   2   2     2105.57     2177.20     31.67 o
  -7   2   2       86.49      111.15      9.93 o
  -6   2   2      557.86      530.15     12.60 o
  -5   2   2     1373.27     1484.99     19.50 o
  -4   2   2     1581.44     1518.49     13.63 o
  -3   2   2       49.35       67.14      2.79 o
  -2   2   2      289.44      315.67      4.50 o
  -1   2   2     2530.52     2670.99     25.12 o
   0   2   2    10349.25    10971.47     96.86 o
   1   2   2      518.29      539.09      7.15 o
   2   2   2     7814.34     7804.51     67.01 o
   3   2   2       14.79        7.51      2.62 o
   4   2   2     2582.91     2434.44     22.83 o
   5   2   2     1188.18     1173.97     14.50 o
   6   2   2       32.73       31.50      4.40 o
   7   2   2     4207.45     4081.29     43.18 o
   8   2   2       37.95       39.62      8.23 o
   9   2   2       20.46       37.52      8.06 o
  10   2   2      783.26      846.56     23.58 o
  11   2   2      244.46      201.70     27.26 o
 -10   3   2     1412.85     1426.56     41.26 o
  -9   3   2      825.69      781.38     18.56 o
  -8   3   2      206.52      216.94     16.51 o
  -7   3   2     3278.20     3295.00     47.01 o
  -6   3   2     1746.28     1886.20     21.46 o
  -5   3   2      408.57      476.56      8.22 o
  -4   3   2      771.24      864.08     11.34 o
  -3   3   2     4992.00     5179.80     42.36 o
  -2   3   2      335.45      365.37      6.34 o
  -1   3   2       40.60       42.57      2.94 o
   0   3   2    24344.22    25400.77    261.67 o
   1   3   2     6205.54     6595.05     61.89 o
   2   3   2      863.79      813.50     10.48 o
   3   3   2     3342.65     3545.97     36.00 o
   4   3   2      366.25      336.16      8.04 o
   5   3   2     4227.28     4071.21     41.52 o
   6   3   2     1132.37     1102.90     21.80 o
   7   3   2        0.79       11.01      5.79 o
   8   3   2     1164.18     1193.13     27.21 o
   9   3   2        3.06       17.83      9.40 o
  10   3   2        4.94       -7.68     19.01 o
  11   3   2      137.22      174.17     32.26 o
 -10   4   2      155.40      176.31     19.26 o
  -9   4   2     1694.29     1610.34     29.71 o
  -8   4   2      994.05      977.46     17.04 o
  -7   4   2       32.14       39.89      5.39 o
  -6   4   2      378.59      375.36      9.63 o
  -5   4   2     1911.60     2035.00     21.01 o
  -4   4   2     1114.11     1024.75     12.57 o
  -3   4   2     1809.57     1813.53     19.37 o
  -2   4   2     8742.66     9174.73     83.92 o
  -1   4   2      929.70      973.50     10.51 o
   0   4   2    13639.47    13523.20    142.02 o
   1   4   2     3548.94     3353.75     31.12 o
   2   4   2     4348.27     4696.08     50.51 o
   3   4   2    15358.24    15517.57    154.88 o
   4   4   2      410.34      397.11     10.40 o
   5   4   2      277.13      273.27      9.65 o
   6   4   2     2839.13     2792.84     35.59 o
   7   4   2      840.31      763.26     34.20 o
   8   4   2      369.52      392.60     17.52 o
   9   4   2      140.86      167.70     14.16 o
  10   4   2      396.54      430.49     31.60 o
  11   4   2       78.29      144.00     37.27 o
 -11   5   2     1014.49     1029.64     33.29 o
 -10   5   2      127.81      128.18     13.73 o
  -9   5   2       21.04       16.76      8.43 o
  -8   5   2      126.55      114.30      8.64 o
  -7   5   2     1375.06     1372.37     23.76 o
  -6   5   2     1038.59     1093.32     18.97 o
  -5   5   2      393.54      381.30      7.52 o
  -4   5   2     2176.19     2167.54     23.38 o
  -3   5   2       39.11       38.38      4.45 o
  -2   5   2     5740.96     5941.44     56.14 o
  -1   5   2      165.84      136.76      4.22 o
   0   5   2      246.28      232.80      5.20 o
   1   5   2     9305.42     9469.25     75.55 o
   2   5   2      555.17      536.01     10.86 o
   3   5   2      119.15      104.21      6.86 o
   4   5   2     3071.93     3022.02     40.15 o
   5   5   2       45.20       40.81      6.36 o
   6   5   2      595.77      619.27     14.89 o
   7   5   2      181.44      189.04     11.53 o
   8   5   2       81.41       81.98     12.33 o
   9   5   2       25.62       17.24     11.36 o
  10   5   2       26.12       21.01     20.65 o
  11   5   2      107.09       69.50     33.11 o
 -12   6   2       31.55       32.02     14.22 o
 -11   6   2      489.15      495.20     25.93 o
 -10   6   2      412.20      418.81     24.32 o
  -9   6   2      218.29      194.70     14.56 o
  -8   6   2     2787.41     2770.34     51.97 o
  -7   6   2      260.78      291.51     14.05 o
  -6   6   2      585.31      598.78     14.86 o
  -5   6   2      106.33       85.19      6.33 o
  -4   6   2     3958.72     4079.03     39.79 o
  -3   6   2     1679.95     1709.67     29.76 o
  -2   6   2      299.88      344.44      8.47 o
  -1   6   2    11076.09    11092.24    103.91 o
   0   6   2      266.33      285.62      6.15 o
   1   6   2     1026.11     1083.48     13.09 o
   2   6   2     5916.57     5666.02     53.53 o
   3   6   2        0.21        6.00      4.31 o
   4   6   2      178.92      176.85      9.52 o
   5   6   2     1301.08     1237.20     24.45 o
   6   6   2      878.23      877.63     27.62 o
   7   6   2      889.16      890.16     27.36 o
   8   6   2        1.90        3.67      8.43 o
   9   6   2      503.53      583.36     50.40 o
  10   6   2      198.71      167.08     44.78 o
 -12   7   2      223.27      203.95     20.71 o
 -11   7   2        1.84       -6.49     15.08 o
 -10   7   2      348.36      354.22     25.46 o
  -9   7   2       19.01       -8.00     13.41 o
  -8   7   2      287.16      287.72     29.94 o
  -7   7   2       12.11       10.70      9.56 o
  -6   7   2       14.86       14.65      6.88 o
  -5   7   2      966.71      939.14     17.18 o
  -4   7   2      170.53      159.72      9.50 o
  -3   7   2     4170.13     4142.30     40.62 o
  -2   7   2      168.37      158.96      8.00 o
  -1   7   2     3029.31     3110.59     29.45 o
   0   7   2     1306.29     1125.81     13.87 o
   1   7   2        5.52        3.86      2.60 o
   2   7   2      798.10      726.49     13.03 o
   3   7   2     1488.20     1397.52     20.53 o
   4   7   2      340.04      278.50     19.02 o
   5   7   2      970.40      965.57     19.18 o
   6   7   2       11.20        6.12      8.10 o
   7   7   2        3.08       17.79      9.20 o
   8   7   2      147.42      148.11     16.72 o
   9   7   2       57.55       62.43     14.52 o
  10   7   2        3.72       -9.96     26.75 o
 -12   8   2      162.43      178.59     21.51 o
 -11   8   2       24.96       15.00     17.35 o
 -10   8   2       13.94       29.76     17.57 o
  -9   8   2     1424.18     1392.21     47.09 o
  -8   8   2        6.20       15.55     12.03 o
  -7   8   2        3.84        4.23      7.38 o
  -6   8   2      255.43      240.92     10.55 o
  -5   8   2     2193.34     2098.46     29.97 o
  -4   8   2      379.10      381.69     11.80 o
  -3   8   2      113.23       96.63      5.68 o
  -2   8   2     4150.65     4013.73     38.92 o
  -1   8   2      827.21      844.66     12.05 o
   0   8   2       99.09       97.84      7.72 o
   1   8   2     1990.77     1924.41     21.08 o
   2   8   2        3.39        4.03      4.05 o
   3   8   2     1943.36     1873.37     26.68 o
   4   8   2      701.61      720.93     15.41 o
   5   8   2        7.71       -1.06      7.68 o
   6   8   2      409.33      401.70     21.50 o
   7   8   2      236.93      241.02     13.70 o
   8   8   2       42.37       46.76     13.21 o
   9   8   2       40.21       28.41     16.75 o
  10   8   2      202.73      158.49     38.91 o
 -12   9   2        0.08      -25.84     18.02 o
 -11   9   2      413.46      457.11     31.54 o
 -10   9   2        0.29       12.37     17.49 o
  -9   9   2       69.10       57.50     17.95 o
  -8   9   2      239.45      237.66     14.89 o
  -7   9   2      936.95      918.86     23.85 o
  -6   9   2       47.99       50.76      7.72 o
  -5   9   2       76.46       86.48      8.14 o
  -4   9   2     2018.35     1980.72     26.02 o
  -3   9   2        0.82       -4.50      5.11 o
  -2   9   2     1570.92     1546.07     18.16 o
  -1   9   2     2043.31     2008.87     22.10 o
   0   9   2      830.98      814.78     12.79 o
   1   9   2     3508.42     3396.44     45.93 o
   2   9   2      467.81      490.43     12.05 o
   3   9   2      768.79      770.88     16.12 o
   4   9   2     1343.19     1311.00     59.25 o
   5   9   2       34.77       32.17      9.17 o
   6   9   2        3.27        9.38      9.35 o
   7   9   2      494.87      481.66     18.38 o
   8   9   2       88.87      118.28     17.92 o
   9   9   2        0.04        1.63     19.64 o
 -12  10   2      101.23      117.27     24.57 o
 -11  10   2       10.91       -3.72     20.29 o
 -10  10   2      226.00      234.42     26.28 o
  -9  10   2       37.71        6.26     19.09 o
  -8  10   2        1.62        4.07     10.88 o
  -7  10   2      113.31      110.43     19.86 o
  -6  10   2     1067.95     1041.13     23.07 o
  -5  10   2      164.71      142.06      9.62 o
  -4  10   2        9.58        7.85      6.05 o
  -3  10   2     2078.54     1919.17     28.36 o
  -2  10   2       97.34       92.26      6.40 o
  -1  10   2     1831.17     1725.93     20.61 o
   0  10   2     7343.76     7206.67     68.86 o
   1  10   2      251.75      284.11      9.53 o
   2  10   2     2672.69     2585.13     31.47 o
   3  10   2      544.41      539.12     15.58 o
   4  10   2      483.46      473.69     15.62 o
   5  10   2      976.14      902.31     21.92 o
   6  10   2       11.82       10.96     10.23 o
   7  10   2        1.81       -8.67     14.31 o
   8  10   2      207.51      226.23     21.81 o
   9  10   2      141.17      119.55     24.63 o
 -11  11   2       98.20      139.24     25.95 o
 -10  11   2       95.59       80.02     23.46 o
  -9  11   2      290.18      247.29     27.23 o
  -8  11   2      377.46      361.00     30.78 o
  -7  11   2      259.75      262.67     16.32 o
  -6  11   2      108.51      119.32     14.49 o
  -5  11   2     1216.35     1190.75     25.50 o
  -4  11   2      119.28      146.78      9.76 o
  -3  11   2     1187.84     1159.78     25.25 o
  -2  11   2     1069.93     1071.98     18.23 o
  -1  11   2      664.77      667.90     13.79 o
   0  11   2     2572.13     2671.27     28.96 o
   1  11   2       32.46       40.18      6.55 o
   2  11   2       52.93       53.79      6.70 o
   3  11   2     1406.86     1393.05     23.28 o
   4  11   2        1.33       -5.12     10.53 o
   5  11   2        2.41        2.28      9.69 o
   6  11   2      148.42      116.39     12.69 o
   7  11   2      867.41      919.51     33.70 o
   8  11   2      232.84      245.27     61.36 o
 -11  12   2      136.51      150.02     27.83 o
 -10  12   2      213.79      198.51     28.07 o
  -9  12   2        6.14       19.64     21.51 o
  -8  12   2       19.66       49.47     21.26 o
  -7  12   2      191.03      209.47     14.45 o
  -6  12   2       70.13       82.48     21.32 o
  -5  12   2     1204.99     1121.71     27.68 o
  -4  12   2       19.60       18.32      8.24 o
  -3  12   2       35.05       43.40      8.43 o
  -2  12   2     2590.46     2562.85     35.07 o
  -1  12   2        2.80       -1.70      7.16 o
   0  12   2      490.55      474.48     19.13 o
   1  12   2     2393.13     2377.01     36.75 o
   2  12   2      194.45      169.62     12.50 o
   3  12   2      224.81      238.54     12.74 o
   4  12   2      280.81      296.21     14.54 o
   5  12   2      122.79      115.83     11.32 o
   6  12   2      255.61      280.10     31.11 o
   7  12   2       31.82       40.36     17.63 o
   8  12   2        6.18       12.26     22.78 o
 -10  13   2       47.42       48.52     24.97 o
  -9  13   2      308.35      277.25     32.35 o
  -8  13   2      366.61      379.26     34.45 o
  -7  13   2      878.77      807.66     34.05 o
  -6  13   2      530.40      504.41     22.89 o
  -5  13   2      104.74      102.04     11.66 o
  -4  13   2     2169.12     2133.86     33.32 o
  -3  13   2      239.27      249.60     14.95 o
  -2  13   2       48.23       64.47      8.46 o
  -1  13   2      876.96      901.77     19.93 o
   0  13   2       54.48       59.97     11.32 o
   1  13   2      469.51      472.07     18.02 o
   2  13   2      408.14      432.08     25.46 o
   3  13   2      218.53      223.33     19.05 o
   4  13   2      392.52      425.16     21.13 o
   5  13   2      136.01      134.25     13.05 o
   6  13   2        2.18       -0.76     16.38 o
   7  13   2      128.20      124.01     39.52 o
 -10  14   2       31.94        9.92     26.38 o
  -9  14   2      217.80      233.33     33.34 o
  -8  14   2       93.92      127.37     27.85 o
  -7  14   2       22.46       36.25     24.38 o
  -6  14   2      584.89      600.42     35.39 o
  -5  14   2       45.00       38.79     11.53 o
  -4  14   2      264.00      224.64     15.03 o
  -3  14   2      784.75      806.41     23.64 o
  -2  14   2       34.65       32.47      9.58 o
  -1  14   2      680.74      704.63     20.46 o
   0  14   2      365.94      369.54     15.93 o
   1  14   2       15.58        9.24      9.58 o
   2  14   2      158.39      143.24     20.81 o
   3  14   2       45.77       55.34     17.84 o
   4  14   2      141.99      131.03     15.92 o
   5  14   2      324.08      342.25     22.69 o
   6  14   2       34.61       44.05     19.71 o
  -9  15   2       42.00       56.29     28.71 o
  -8  15   2      454.47      430.45     41.18 o
  -7  15   2        0.59       -0.78     24.61 o
  -6  15   2        0.84       -7.41     18.07 o
  -5  15   2      579.80      632.57     29.52 o
  -4  15   2       54.16       55.74     12.85 o
  -3  15   2      108.94      113.97     15.84 o
  -2  15   2      532.53      570.99     19.22 o
  -1  15   2        8.30       18.28     10.45 o
   0  15   2      210.17      213.26     14.65 o
   1  15   2       89.55       81.46     12.70 o
   2  15   2       16.59       32.18     17.13 o
   3  15   2       73.76       95.99     19.26 o
   4  15   2      128.60      149.10     21.80 o
   5  15   2        3.23       -2.82     17.88 o
  -9  16   2       12.29        8.99     27.12 o
  -8  16   2       41.14       47.89     28.75 o
  -7  16   2      136.69      145.26     33.34 o
  -6  16   2        5.47      -10.72     17.59 o
  -5  16   2      147.52      174.04     15.98 o
  -4  16   2      387.06      430.43     23.44 o
  -3  16   2        3.02       12.06     14.47 o
  -2  16   2      398.65      412.07     22.76 o
  -1  16   2      170.33      181.35     15.58 o
   0  16   2        2.47        4.59     11.97 o
   1  16   2      396.45      430.22     26.93 o
   2  16   2       21.39       24.01     18.10 o
   3  16   2       10.87       23.91     18.88 o
   4  16   2      136.67      177.57     29.49 o
  -8  17   2        9.87       27.32     30.62 o
  -7  17   2      132.20      127.87     33.20 o
  -6  17   2      160.50      154.74     22.82 o
  -5  17   2      159.54      245.27     33.42 o
  -4  17   2      328.49      347.68     26.09 o
  -3  17   2      185.44      208.78     62.63 o
  -2  17   2      147.20      175.92     29.92 o
  -1  17   2      478.49      547.16     22.77 o
   0  17   2       22.51       16.79     13.02 o
   1  17   2       26.76       40.54     18.64 o
   2  17   2      232.48      221.20     23.91 o
   3  17   2       36.16       39.39     24.96 o
  -6  18   2       19.95      -14.53     27.43 o
  -5  18   2      286.25      351.71     38.27 o
  -4  18   2        0.09       15.07     18.62 o
  -3  18   2      328.55      314.45     26.13 o
  -2  18   2       15.12       17.26     18.38 o
  -1  18   2       19.62       17.84     18.20 o
   0  18   2      202.87      249.54     17.72 o
   1  18   2        8.53        2.69     23.09 o
  -4  19   2        0.51       17.83     27.06 o
  -3  19   2       57.84       59.64     27.20 o
  -2  19   2      158.80      201.99     30.88 o
  -1  19   2        1.10       -7.05     23.87 o
   1 -21   3        1.61       -4.32     24.75 o
   2 -21   3       14.20       -3.79     25.29 o
  -2 -20   3       40.55       61.73     26.62 o
  -1 -20   3       36.62       21.87     24.00 o
   0 -20   3       51.75       47.33     16.17 o
   1 -20   3      133.01      187.77     24.05 o
   2 -20   3        2.06       30.73     19.42 o
   3 -20   3        0.44        3.31     18.43 o
   4 -20   3      354.80      412.96     50.21 o
   5 -20   3       43.80        3.53     27.01 o
  -4 -19   3        1.28       -9.52     20.08 o
  -3 -19   3       62.05       94.48     20.81 o
  -2 -19   3        1.51       11.34     19.24 o
  -1 -19   3       11.19       25.73     18.54 o
   0 -19   3       37.26       45.72     20.33 o
   1 -19   3        1.31       -3.10     16.79 o
   2 -19   3      358.63      386.07     82.34 o
   3 -19   3      151.06      169.12     22.23 o
   4 -19   3       41.31       53.22     19.84 o
   5 -19   3      144.29      144.57     22.25 o
   6 -19   3       23.24      -13.59     18.88 o
   7 -19   3       59.12       56.26     31.03 o
  -5 -18   3        2.38       39.46     19.78 o
  -4 -18   3       88.94       86.13     20.56 o
  -3 -18   3       29.24       35.68     19.39 o
  -2 -18   3       18.68       37.19     17.81 o
  -1 -18   3        1.91        1.72     11.81 o
   0 -18   3      745.97      777.56     23.57 o
   1 -18   3       20.89       27.15     11.53 o
   2 -18   3       65.21       99.96     16.58 o
   3 -18   3      416.81      450.69     27.88 o
   4 -18   3      135.36      165.05     20.90 o
   5 -18   3      448.09      393.89     22.80 o
   6 -18   3      308.68      307.39     44.55 o
   7 -18   3        0.15      -21.09     18.53 o
   8 -18   3      225.19      157.65     35.39 o
  -6 -17   3      145.26      138.42     25.93 o
  -5 -17   3      149.62      192.26     19.76 o
  -4 -17   3       15.92       27.65     15.33 o
  -3 -17   3        4.23      -10.62     15.96 o
  -2 -17   3      152.90      157.41     20.36 o
  -1 -17   3       41.35       41.06     10.93 o
   0 -17   3      167.10      178.30     13.92 o
   1 -17   3      673.43      686.72     21.17 o
   2 -17   3        3.26        1.44     12.61 o
   3 -17   3      744.17      797.13     28.49 o
   4 -17   3      222.89      233.56     18.23 o
   5 -17   3       14.84        9.55     13.59 o
   6 -17   3      434.92      521.22     31.58 o
   7 -17   3        3.46      -41.80     21.83 o
   8 -17   3        0.47       14.20     19.45 o
  -7 -16   3      132.00      149.74     26.53 o
  -6 -16   3        7.10       -8.15     13.60 o
  -5 -16   3      267.22      262.52     18.09 o
  -4 -16   3      379.38      356.30     20.21 o
  -3 -16   3      151.26      140.32     16.66 o
  -2 -16   3       32.64       49.06     13.66 o
  -1 -16   3      541.48      568.54     19.95 o
   0 -16   3       83.85       72.12     12.01 o
   1 -16   3      706.07      732.40     20.55 o
   2 -16   3      110.83      114.54     14.55 o
   3 -16   3        7.16        6.99     12.25 o
   4 -16   3     1454.21     1469.30     34.83 o
   5 -16   3      115.29      131.25     24.10 o
   6 -16   3        1.31       12.13     16.17 o
   7 -16   3      625.75      648.21     44.32 o
   8 -16   3        3.64       11.53     17.92 o
   9 -16   3       55.70       69.33     20.73 o
  -7 -15   3       26.31       29.69     17.47 o
  -6 -15   3      119.60      116.06     17.42 o
  -5 -15   3       72.21       43.12     11.28 o
  -4 -15   3       28.04       26.98      9.63 o
  -3 -15   3      514.56      531.10     19.90 o
  -2 -15   3       96.36      102.00     10.25 o
  -1 -15   3      484.77      515.80     18.19 o
   0 -15   3       91.31      103.26      9.64 o
   1 -15   3        0.50        2.21      7.49 o
   2 -15   3     1572.89     1586.84     27.10 o
   3 -15   3      631.17      559.82     21.46 o
   4 -15   3      334.60      351.67     15.83 o
   5 -15   3     1041.48     1021.90     41.76 o
   6 -15   3        0.17       -8.24     14.70 o
   7 -15   3      699.05      766.14     33.77 o
   8 -15   3      322.77      292.19     29.23 o
   9 -15   3       70.42       66.77     19.32 o
  10 -15   3       61.22       35.44     25.52 o
  -8 -14   3       57.59      166.93     38.38 o
  -7 -14   3      252.73      324.95     45.21 o
  -6 -14   3       27.88       29.54     14.57 o
  -5 -14   3      125.22      120.28     11.95 o
  -4 -14   3      395.70      384.55     17.76 o
  -3 -14   3      230.07      240.63     12.67 o
  -2 -14   3       89.10       88.93      7.50 o
  -1 -14   3       32.13       19.74      7.75 o
   0 -14   3      856.19      889.41     18.98 o
   1 -14   3      304.24      295.15     11.71 o
   2 -14   3      304.22      297.92     10.80 o
   3 -14   3     1389.91     1420.69     25.29 o
   4 -14   3       10.53       26.51      9.09 o
   5 -14   3      493.76      506.64     37.66 o
   6 -14   3      835.39      883.21     42.35 o
   7 -14   3       40.24       34.63     15.04 o
   8 -14   3      274.32      240.10     22.12 o
   9 -14   3       20.08        3.71     16.72 o
  10 -14   3       45.44       71.28     24.89 o
  -9 -13   3      281.47      298.52     44.74 o
  -8 -13   3       55.50       96.85     23.30 o
  -7 -13   3        1.49       22.90     26.46 o
  -6 -13   3      458.38      441.61     22.25 o
  -5 -13   3      321.71      315.91     14.20 o
  -4 -13   3       22.41       20.20      8.58 o
  -3 -13   3      430.57      426.97     13.70 o
  -2 -13   3     2216.31     2194.02     25.30 o
  -1 -13   3       16.24       19.71      5.62 o
   0 -13   3       89.67       89.76      7.59 o
   1 -13   3     2656.42     2643.57     30.35 o
   2 -13   3      339.81      340.40     10.04 o
   3 -13   3      266.32      271.92     18.72 o
   4 -13   3     1219.17     1186.30     21.83 o
   5 -13   3      104.05       98.08     15.24 o
   6 -13   3     1073.77     1031.74     34.76 o
   7 -13   3       36.50        9.79     14.63 o
   8 -13   3      154.05      115.11     17.85 o
   9 -13   3      206.26      191.80     21.27 o
  10 -13   3       67.70       89.80     24.73 o
  11 -13   3       32.89       70.78     26.31 o
  -9 -12   3       81.16      106.18     29.95 o
  -8 -12   3      427.29      399.05     30.58 o
  -7 -12   3       41.66       42.17     11.80 o
  -6 -12   3       29.60       11.27     14.60 o
  -5 -12   3       74.13       58.10     10.62 o
  -4 -12   3     1430.67     1309.82     20.40 o
  -3 -12   3      145.16      128.72      8.58 o
  -2 -12   3       60.87       55.99      5.73 o
  -1 -12   3     1873.02     1800.48     21.38 o
   0 -12   3      128.81      126.46      6.56 o
   1 -12   3      931.15      896.09     14.90 o
   2 -12   3      178.61      165.97      7.18 o
   3 -12   3       14.31       12.63      6.06 o
   4 -12   3     1282.08     1337.89     22.31 o
   5 -12   3      200.64      197.29     13.82 o
   6 -12   3       50.07       22.97     13.26 o
   7 -12   3      517.69      507.34     24.62 o
   8 -12   3       19.10       23.35     13.75 o
   9 -12   3       56.65       48.10     21.98 o
  10 -12   3      836.61      839.54     43.33 o
  11 -12   3       71.41       63.18     24.21 o
 -10 -11   3       79.48      133.66     36.09 o
  -9 -11   3       16.44       14.35     20.44 o
  -8 -11   3      173.32      136.12     22.83 o
  -7 -11   3       14.64       10.62     10.15 o
  -6 -11   3      558.58      557.90     19.43 o
  -5 -11   3       74.70       71.57      8.28 o
  -4 -11   3      432.74      409.43     12.41 o
  -3 -11   3      710.70      642.93     15.76 o
  -2 -11   3       64.93       62.03      7.03 o
  -1 -11   3     2577.19     2534.40     26.63 o
   0 -11   3     3848.45     3766.89     34.00 o
   1 -11   3       33.21       41.60      4.77 o
   2 -11   3     1477.73     1391.70     17.86 o
   3 -11   3      790.91      729.99     14.12 o
   4 -11   3       36.92       25.49      8.42 o
   5 -11   3     1150.70     1246.70     25.65 o
   6 -11   3       38.09       61.95     13.04 o
   7 -11   3        6.83       15.88     12.53 o
   8 -11   3      818.41      790.15     40.15 o
   9 -11   3        4.32       -9.44     18.06 o
  10 -11   3       18.71        1.62     18.80 o
  11 -11   3       58.24       30.56     21.34 o
 -10 -10   3       25.93       29.80     17.66 o
  -9 -10   3      443.43      414.91     24.79 o
  -8 -10   3       75.72       72.66     10.88 o
  -7 -10   3       12.04       -5.06      8.19 o
  -6 -10   3       87.30       85.88      8.62 o
  -5 -10   3      335.59      320.62     14.11 o
  -4 -10   3       12.27        6.06      5.11 o
  -3 -10   3       42.39       37.85      5.67 o
  -2 -10   3     1050.23     1017.78     14.64 o
  -1 -10   3      520.24      495.80     10.41 o
   0 -10   3     2635.47     2594.13     24.55 o
   1 -10   3      565.22      560.15      9.27 o
   2 -10   3      325.80      318.08      7.47 o
   3 -10   3     2251.89     2171.73     26.66 o
   4 -10   3      143.67      152.66      8.55 o
   5 -10   3      474.18      463.24     13.12 o
   6 -10   3     1426.28     1365.26     35.84 o
   7 -10   3      261.70      249.21     17.27 o
   8 -10   3      228.14      214.07     23.16 o
   9 -10   3       32.23       25.49     18.19 o
  10 -10   3      623.94      530.25     33.46 o
  11 -10   3      214.68      259.72     25.92 o
 -11  -9   3      691.02      778.79     41.45 o
 -10  -9   3        7.71       -4.66     16.14 o
  -9  -9   3      159.83      160.84     20.89 o
  -8  -9   3      112.35      102.93     10.66 o
  -7  -9   3       86.85      104.33     10.03 o
  -6  -9   3      429.25      411.61     15.17 o
  -5  -9   3       16.87       19.97      3.67 o
  -4  -9   3     2012.56     1915.64     23.42 o
  -3  -9   3        6.24        6.10      4.51 o
  -2  -9   3     4567.20     4465.12     41.14 o
  -1  -9   3     2163.04     2025.52     19.05 o
   0  -9   3      144.97      144.53      4.82 o
   1  -9   3    15838.43    15677.54    120.74 o
   2  -9   3     2241.39     2325.02     21.53 o
   3  -9   3      184.53      161.50      5.68 o
   4  -9   3     7803.68     7943.86     96.77 o
   5  -9   3       39.31       26.33      5.87 o
   6  -9   3      388.28      390.84     14.58 o
   7  -9   3      232.18      220.45     16.35 o
   8  -9   3      194.46      240.01     21.88 o
   9  -9   3        9.51       25.80     16.62 o
  10  -9   3      157.89      166.94     14.01 o
  11  -9   3       77.12       41.74     18.85 o
  12  -9   3        8.65        9.61     18.57 o
 -11  -8   3      174.55      170.00     20.74 o
 -10  -8   3      478.16      497.38     26.33 o
  -9  -8   3      346.83      321.21     14.80 o
  -8  -8   3      227.09      237.85     14.87 o
  -7  -8   3       49.31       35.26      7.24 o
  -6  -8   3     1184.26     1198.70     20.68 o
  -5  -8   3      179.93      162.87      7.70 o
  -4  -8   3     2773.51     2705.03     29.38 o
  -3  -8   3     3192.14     3183.87     31.21 o
  -2  -8   3      285.14      295.88      8.68 o
  -1  -8   3     2072.74     1966.40     22.62 o
   0  -8   3     2804.95     2990.84     25.24 o
   1  -8   3     9771.54    10182.70     76.20 o
   2  -8   3    10693.08    10636.55     80.21 o
   3  -8   3       46.15       50.96      3.92 o
   4  -8   3     1282.74     1229.13     15.79 o
   5  -8   3     1676.93     1681.79     30.95 o
   6  -8   3       34.37       44.10      6.13 o
   7  -8   3      644.90      728.85     17.75 o
   8  -8   3       12.84       19.32      8.36 o
   9  -8   3      616.35      590.51     37.77 o
  10  -8   3       50.76       29.74     12.27 o
  11  -8   3      163.49      176.43     15.44 o
  12  -8   3       72.61       52.10     18.38 o
 -11  -7   3       49.69       35.05     16.25 o
 -10  -7   3      884.52      843.69     25.97 o
  -9  -7   3        0.28       -5.91      8.13 o
  -8  -7   3       94.39      106.07      8.75 o
  -7  -7   3     1803.39     1759.90     24.19 o
  -6  -7   3      681.12      622.14     12.82 o
  -5  -7   3     1361.81     1417.26     17.98 o
  -4  -7   3       73.01       67.60      4.73 o
  -3  -7   3     6369.23     6209.98     59.82 o
  -2  -7   3     1390.85     1351.74     14.67 o
  -1  -7   3      778.85      760.54      9.25 o
   0  -7   3     9298.11     9157.19     65.38 o
   1  -7   3      113.09      113.51      3.34 o
   2  -7   3     1331.63     1344.69     14.55 o
   3  -7   3     3113.18     3297.76     27.86 o
   4  -7   3      242.14      263.90      7.33 o
   5  -7   3     2920.90     2993.43     27.88 o
   6  -7   3      831.74      824.68     13.63 o
   7  -7   3      274.67      363.24     12.15 o
   8  -7   3      243.60      301.72     11.93 o
   9  -7   3       64.33       47.10      8.54 o
  10  -7   3      128.31      114.76     10.93 o
  11  -7   3        1.17       12.01     13.45 o
  12  -7   3      102.87       85.10     15.78 o
 -12  -6   3      103.24       47.83     32.20 o
 -11  -6   3        2.10       15.44     15.47 o
 -10  -6   3       17.00       42.22      9.09 o
  -9  -6   3      643.61      670.86     17.69 o
  -8  -6   3      596.84      604.19     14.76 o
  -7  -6   3       11.46       15.65      5.39 o
  -6  -6   3       36.29       31.08      5.11 o
  -5  -6   3     3495.79     3561.67     35.13 o
  -4  -6   3      558.24      649.98     11.58 o
  -3  -6   3      605.49      620.00      9.41 o
  -2  -6   3     5830.41     5861.37     55.47 o
  -1  -6   3      923.28      973.25      9.39 o
   0  -6   3      101.65      147.91      3.45 o
   1  -6   3     2538.89     2484.35     20.63 o
   2  -6   3      773.53      812.76      9.37 o
   3  -6   3     4883.97     4855.43     38.58 o
   4  -6   3       26.37       21.47      2.52 o
   5  -6   3       60.90       43.15      3.03 o
   6  -6   3     2971.65     3139.30     33.92 o
   7  -6   3       43.23       23.91      7.64 o
   8  -6   3       70.61       69.85     11.83 o
   9  -6   3     1213.31     1189.48     32.19 o
  10  -6   3      669.73      688.83     38.94 o
  11  -6   3        2.47       -7.55     16.87 o
  12  -6   3        0.27       -4.65     26.61 o
 -12  -5   3      159.51      237.81     41.22 o
 -11  -5   3      343.93      359.52     23.61 o
 -10  -5   3       47.42       71.31     12.40 o
  -9  -5   3      330.13      301.78     11.41 o
  -8  -5   3      432.04      489.86     13.50 o
  -7  -5   3     2047.16     1920.73     24.58 o
  -6  -5   3        5.14        6.34      3.98 o
  -5  -5   3      139.92      154.35      5.26 o
  -4  -5   3     3432.34     3269.44     31.31 o
  -3  -5   3       93.13       92.41      3.88 o
  -2  -5   3     2117.58     2048.02     21.67 o
  -1  -5   3    10321.94    10567.30     82.97 o
   0  -5   3     5214.12     5541.50     42.28 o
   1  -5   3     6023.49     6082.02     46.37 o
   2  -5   3     2473.05     2424.09     19.21 o
   3  -5   3      892.54      978.96      9.31 o
   4  -5   3     3984.68     3947.45     32.09 o
   5  -5   3       91.21      129.87      5.06 o
   6  -5   3      166.02      166.15      5.63 o
   7  -5   3     2190.48     2105.67     31.24 o
   8  -5   3      405.33      408.57     17.90 o
   9  -5   3       60.86       76.43     11.82 o
  10  -5   3        3.10       20.72     10.45 o
  11  -5   3      947.80      996.25     45.04 o
  12  -5   3       34.58       32.63     14.08 o
 -12  -4   3       96.58      156.44     36.45 o
 -11  -4   3        2.58       18.20     12.84 o
 -10  -4   3      186.44      169.62     17.04 o
  -9  -4   3      330.56      344.91     10.54 o
  -8  -4   3       80.09       78.22      5.80 o
  -7  -4   3      765.67      712.39     11.96 o
  -6  -4   3     2036.68     2005.93     20.33 o
  -5  -4   3     1510.13     1657.71     17.87 o
  -4  -4   3     4511.68     4528.48     40.37 o
  -3  -4   3     2917.51     2755.65     27.51 o
  -2  -4   3       74.19       94.53      3.21 o
  -1  -4   3    15665.96    15513.04    120.35 o
   0  -4   3       48.53       64.06      2.61 o
   1  -4   3      535.85      543.75      5.54 o
   2  -4   3    13845.53    14393.67    101.84 o
   3  -4   3        4.89        5.48      1.81 o
   4  -4   3       13.73       27.41      2.29 o
   5  -4   3     1015.75      968.85     11.36 o
   6  -4   3      658.37      682.45      9.85 o
   7  -4   3      481.80      413.93     11.44 o
   8  -4   3        8.79        6.48      8.72 o
   9  -4   3      938.33      997.45     24.61 o
  10  -4   3        4.20        7.90     10.08 o
  11  -4   3       98.09       94.49     16.07 o
  12  -4   3      291.73      279.34     19.69 o
 -12  -3   3      518.69      558.32     50.86 o
 -11  -3   3       80.31       97.09     17.21 o
 -10  -3   3      144.19      157.46     13.79 o
  -9  -3   3       24.25       24.99      5.18 o
  -8  -3   3     1431.15     1347.33     16.83 o
  -7  -3   3        2.63        8.98      3.75 o
  -6  -3   3      502.27      566.04      8.55 o
  -5  -3   3     1320.68     1301.98     14.41 o
  -4  -3   3      726.96      866.20     10.24 o
  -3  -3   3     1602.19     1524.20     20.66 o
  -2  -3   3      766.92      861.94      9.06 o
  -1  -3   3     6314.56     6892.54     62.82 o
   0  -3   3    21722.49    22590.01    166.76 o
   1  -3   3     5652.78     5703.85     39.39 o
   2  -3   3     6813.65     7183.78     51.47 o
   3  -3   3     3166.74     2872.21     31.31 o
   4  -3   3        5.30        1.50      1.80 o
   5  -3   3      351.80      337.44      6.07 o
   6  -3   3      135.00      148.27      4.64 o
   7  -3   3     1435.95     1357.15     21.72 o
   8  -3   3      136.32      140.58     10.70 o
   9  -3   3       79.02       67.42     12.13 o
  10  -3   3      433.47      437.99     37.93 o
  11  -3   3      139.33      121.48     13.72 o
  12  -3   3      219.45      233.46     18.48 o
 -12  -2   3      316.76      343.77     41.43 o
 -11  -2   3      134.77      128.56     14.64 o
 -10  -2   3      545.96      587.85     18.31 o
  -9  -2   3      177.56      146.79     10.56 o
  -8  -2   3       60.78       48.51      5.12 o
  -7  -2   3     1476.84     1430.64     15.61 o
  -6  -2   3      413.76      484.01      7.16 o
  -5  -2   3     7689.02     7849.31     60.61 o
  -4  -2   3     3461.99     3714.99     31.27 o
  -3  -2   3       24.06       26.72      1.75 o
  -2  -2   3    29767.92    31213.86    256.15 o
  -1  -2   3       95.91      120.30      1.84 o
   0  -2   3     1108.51     1135.51      8.96 o
   1  -2   3     7217.42     7986.82     71.69 o
   2  -2   3      348.94      352.07      4.03 o
   3  -2   3       25.76       38.13      1.93 o
   4  -2   3     6513.18     7190.54     50.23 o
   5  -2   3     2073.79     2234.07     18.49 o
   6  -2   3     1255.01     1235.44     12.83 o
   7  -2   3      344.14      365.70      8.63 o
   8  -2   3      480.00      509.31     17.35 o
   9  -2   3      100.97      124.79     16.74 o
  10  -2   3      344.96      317.37     24.87 o
  11  -2   3       95.36       70.90     13.34 o
  12  -2   3       25.91        8.70     14.61 o
 -12  -1   3        3.24      -23.17     24.84 o
 -11  -1   3      376.69      395.34     21.21 o
 -10  -1   3       33.92       21.09      9.09 o
  -9  -1   3      143.71      166.17     10.59 o
  -8  -1   3     1158.42     1083.44     17.56 o
  -7  -1   3      409.49      499.92     10.94 o
  -6  -1   3     4614.19     5003.91     43.30 o
  -5  -1   3      151.29      213.86      4.86 o
  -4  -1   3     7892.14     8033.08     65.07 o
  -3  -1   3      417.93      442.94      4.56 o
  -2  -1   3      498.64      487.99      4.90 o
  -1  -1   3     7465.47     8242.02     57.55 o
   0  -1   3      904.48      907.32      7.83 o
   1  -1   3     1933.92     2080.34     17.39 o
   2  -1   3     2816.70     2791.97     25.89 o
   3  -1   3     2179.02     2283.12     18.83 o
   4  -1   3     4944.20     5275.78     41.00 o
   5  -1   3       64.69       55.19      3.03 o
   6  -1   3      218.94      231.85      5.52 o
   7  -1   3      439.09      476.83      8.52 o
   8  -1   3      518.28      526.84     19.24 o
   9  -1   3      212.56      237.76     14.50 o
  10  -1   3       26.97       23.90     11.33 o
  11  -1   3     1214.95     1435.54     35.14 o
  12  -1   3        2.74      -27.82     14.71 o
 -12   0   3       13.33       25.06     26.24 o
 -11   0   3      429.92      414.54     26.45 o
 -10   0   3      549.00      563.74     17.41 o
  -9   0   3      633.17      642.99     15.88 o
  -8   0   3      356.89      374.81     11.53 o
  -7   0   3       10.23        4.48      4.36 o
  -6   0   3     7331.57     7579.83     68.06 o
  -5   0   3       16.42       26.78      2.62 o
  -4   0   3      869.06      943.50      9.60 o
  -3   0   3    15291.39    16720.35    112.64 o
  -2   0   3      890.24      892.87      8.77 o
  -1   0   3    20759.23    22350.61    149.74 o
   0   0   3     4034.59     4323.70     31.20 o
   1   0   3        3.63        0.11      1.28 o
   2   0   3     3164.40     3166.15     26.77 o
   3   0   3     2569.39     2681.82     21.11 o
   4   0   3      210.80      179.06      4.27 o
   5   0   3     1246.70     1305.99     13.94 o
   6   0   3       13.26       13.16      3.52 o
   7   0   3       29.11       34.18      4.86 o
   8   0   3       38.68       27.32      9.70 o
   9   0   3      839.48      766.79     23.41 o
  10   0   3       72.36       58.82     22.89 o
  11   0   3      126.23      142.46     16.44 o
  12   0   3      402.88      447.55     50.55 o
 -11   1   3      312.14      320.60     23.85 o
 -10   1   3       15.15        0.32      9.62 o
  -9   1   3      202.84      220.09     11.63 o
  -8   1   3     3777.69     3925.38     45.27 o
  -7   1   3       59.20       54.71      5.73 o
  -6   1   3       69.28       54.94      4.62 o
  -5   1   3     7551.30     7683.48     73.25 o
  -4   1   3      477.27      453.05      6.64 o
  -3   1   3    12133.39    13212.77    117.93 o
  -2   1   3     7999.92     8539.05     67.19 o
  -1   1   3      521.75      517.25      6.41 o
   0   1   3    15846.75    16470.60    120.23 o
   1   1   3      970.94      995.27     12.36 o
   2   1   3     1358.93     1457.92     15.13 o
   3   1   3     6967.34     7273.88     59.24 o
   4   1   3      161.51      171.86      4.60 o
   5   1   3      248.72      215.68      5.86 o
   6   1   3      314.51      321.32      8.96 o
   7   1   3      846.02      820.02     15.93 o
   8   1   3      136.19      173.12     26.14 o
   9   1   3       30.76       54.63     13.51 o
  10   1   3      871.11      903.04     23.34 o
  11   1   3       13.10        9.36     20.68 o
 -10   2   3     1108.46     1151.47     26.37 o
  -9   2   3       18.94       23.31      7.72 o
  -8   2   3     1160.27     1069.92     20.10 o
  -7   2   3     1118.19     1143.50     21.98 o
  -6   2   3       73.91       59.46      5.11 o
  -5   2   3      843.30      879.97     11.70 o
  -4   2   3     5478.75     5792.33     59.45 o
  -3   2   3      351.81      381.89      5.38 o
  -2   2   3     6235.96     6446.52     59.15 o
  -1   2   3     5128.64     5138.79     51.65 o
   0   2   3        1.96        1.93      1.90 o
   1   2   3    10397.38    10477.87     93.93 o
   2   2   3        5.76        6.56      2.49 o
   3   2   3      323.02      343.02      8.43 o
   4   2   3       42.51       29.48      3.63 o
   5   2   3     5842.71     5454.64     49.43 o
   6   2   3     1236.81     1117.51     19.38 o
   7   2   3      151.37      151.10      8.35 o
   8   2   3     2180.73     2117.50     36.06 o
   9   2   3        4.97       -9.20     11.47 o
  10   2   3      339.67      422.69     31.23 o
  11   2   3      382.06      390.67     33.13 o
 -10   3   3        5.89       -2.89     19.51 o
  -9   3   3     1571.85     1653.61     30.98 o
  -8   3   3       28.14       28.71      5.44 o
  -7   3   3      402.34      385.59     10.04 o
  -6   3   3     4066.57     4096.14     47.59 o
  -5   3   3      388.27      405.69      7.80 o
  -4   3   3     6780.97     7214.84     65.80 o
  -3   3   3     3914.08     4028.99     36.08 o
  -2   3   3       82.28       77.45      3.60 o
  -1   3   3     9164.97     9206.71     82.06 o
   0   3   3      608.26      695.76      7.91 o
   1   3   3        2.59        4.68      2.26 o
   2   3   3      360.91      254.96      6.24 o
   3   3   3     1016.22     1032.42     14.38 o
   4   3   3      251.97      209.74      7.17 o
   5   3   3       11.89        6.04      4.56 o
   6   3   3     1907.39     1825.82     23.51 o
   7   3   3       31.21       38.38      7.13 o
   8   3   3      340.82      364.55     16.44 o
   9   3   3      764.45      727.28     40.51 o
  10   3   3       11.12       19.34     19.85 o
  11   3   3      145.87      118.43     36.88 o
 -11   4   3      320.50      333.36     18.55 o
 -10   4   3       38.60       22.07      9.30 o
  -9   4   3      217.71      228.52     11.32 o
  -8   4   3      754.17      789.56     17.38 o
  -7   4   3      241.15      268.86     11.03 o
  -6   4   3     7724.08     8017.96     88.00 o
  -5   4   3     2265.99     2350.38     27.13 o
  -4   4   3       49.22       31.61      3.22 o
  -3   4   3     6211.20     5954.00     61.09 o
  -2   4   3     1205.14     1251.99     14.82 o
  -1   4   3       89.96       73.39      3.15 o
   0   4   3    16668.29    16882.91    129.52 o
   1   4   3      790.99      833.61     12.10 o
   2   4   3     1700.07     1642.52     21.73 o
   3   4   3      876.36      853.23     16.04 o
   4   4   3      525.94      535.62     12.10 o
   5   4   3      173.26      181.84      8.02 o
   6   4   3      418.70      404.20     12.55 o
   7   4   3      804.41      817.83     21.64 o
   8   4   3      186.50      188.22     14.26 o
   9   4   3      424.25      419.54     29.96 o
  10   4   3      119.74      124.53     43.46 o
  11   4   3        6.66      -59.16     29.58 o
 -12   5   3      393.31      362.47     21.61 o
 -11   5   3       26.94       45.87     13.22 o
 -10   5   3      609.11      623.01     45.99 o
  -9   5   3      162.81      163.37     12.67 o
  -8   5   3      777.78      804.19     18.50 o
  -7   5   3      274.06      293.95     11.80 o
  -6   5   3       23.88       13.68      4.14 o
  -5   5   3     4701.14     4787.64     53.96 o
  -4   5   3      104.45      127.52      5.17 o
  -3   5   3     1777.74     1952.96     23.95 o
  -2   5   3     5126.18     5030.47     44.44 o
  -1   5   3       10.70       17.83      2.70 o
   0   5   3     1243.57     1130.48     16.19 o
   1   5   3     2731.04     2793.01     25.39 o
   2   5   3      307.98      299.00      8.48 o
   3   5   3      924.98      884.12     14.61 o
   4   5   3      681.88      638.77     15.43 o
   5   5   3      135.06      129.42      8.45 o
   6   5   3      335.66      317.40     14.10 o
   7   5   3      674.70      708.03     24.33 o
   8   5   3      158.48      148.41     15.10 o
   9   5   3       47.83       51.11     26.78 o
  10   5   3      885.99      933.85     88.57 o
 -12   6   3       86.66      125.37     17.31 o
 -11   6   3      354.33      323.22     23.86 o
 -10   6   3      227.09      224.03     19.14 o
  -9   6   3      464.28      449.96     20.71 o
  -8   6   3     1294.60     1280.43     28.29 o
  -7   6   3     4380.39     4220.77     57.15 o
  -6   6   3      615.83      586.30     14.85 o
  -5   6   3     1023.28      976.24     17.25 o
  -4   6   3     4117.92     4072.89     44.01 o
  -3   6   3       88.94      100.82      6.39 o
  -2   6   3       57.84       50.06      3.54 o
  -1   6   3     7064.36     7226.28     65.26 o
   0   6   3     2329.58     2302.02     22.60 o
   1   6   3     3866.79     3823.00     35.32 o
   2   6   3      326.40      342.18     10.04 o
   3   6   3      585.34      623.26     13.00 o
   4   6   3     2217.74     2039.03     31.29 o
   5   6   3       84.09       94.47      8.38 o
   6   6   3      132.13      135.02     11.02 o
   7   6   3        6.18        5.12      8.72 o
   8   6   3      968.66      959.56     27.03 o
   9   6   3      124.62      145.57     33.42 o
  10   6   3       23.05      -22.16     27.35 o
 -12   7   3      294.79      284.10     23.54 o
 -11   7   3        8.19       50.94     17.02 o
 -10   7   3        0.94       14.00     15.55 o
  -9   7   3     1876.81     1839.13     43.44 o
  -8   7   3        9.48      -12.94     10.78 o
  -7   7   3      321.67      346.31     13.08 o
  -6   7   3     1318.56     1252.07     29.06 o
  -5   7   3        0.64       -0.15      5.51 o
  -4   7   3     1931.23     1891.88     27.68 o
  -3   7   3     1334.24     1225.50     17.77 o
  -2   7   3      288.04      289.07      7.06 o
  -1   7   3     6729.29     6823.31     58.42 o
   0   7   3       13.30       12.59      3.34 o
   1   7   3       13.86        2.42      3.66 o
   2   7   3     1857.72     1802.48     23.63 o
   3   7   3     1482.03     1419.84     23.16 o
   4   7   3      153.47      149.80     10.24 o
   5   7   3      834.66      761.18     18.84 o
   6   7   3     1510.62     1479.14     27.94 o
   7   7   3        3.75        6.45     11.15 o
   8   7   3       51.59       39.66     13.40 o
   9   7   3      375.54      358.80     30.02 o
  10   7   3       37.31       56.96     33.65 o
 -12   8   3       38.19       21.91     19.38 o
 -11   8   3      967.55      929.22     40.13 o
 -10   8   3       47.03       26.20     16.92 o
  -9   8   3      265.47      232.25     18.50 o
  -8   8   3     2388.98     2418.13     43.42 o
  -7   8   3      295.83      290.87     13.07 o
  -6   8   3      846.23      830.50     17.66 o
  -5   8   3     2317.98     2304.66     32.65 o
  -4   8   3       43.51       28.17      5.44 o
  -3   8   3     3407.97     3243.05     37.23 o
  -2   8   3      275.97      239.04      7.72 o
  -1   8   3      347.62      325.01     10.13 o
   0   8   3      516.58      477.77      9.00 o
   1   8   3      479.54      452.49     12.58 o
   2   8   3        0.32        2.34      4.34 o
   3   8   3       41.61       51.73      6.88 o
   4   8   3     1371.43     1317.11     23.32 o
   5   8   3      135.23      152.33     14.24 o
   6   8   3      573.81      531.82     21.19 o
   7   8   3      303.97      342.52     27.46 o
   8   8   3       25.63       58.16     14.53 o
   9   8   3      159.18      204.60     40.08 o
 -12   9   3        3.44      -13.56     19.73 o
 -11   9   3       81.62       88.64     21.99 o
 -10   9   3      714.45      704.33     36.28 o
  -9   9   3        0.56       -8.56     16.78 o
  -8   9   3     2148.92     2024.54     48.48 o
  -7   9   3      639.61      620.25     21.48 o
  -6   9   3       13.93       20.27      7.42 o
  -5   9   3     3819.04     3595.96     46.83 o
  -4   9   3      586.50      581.49     13.40 o
  -3   9   3       27.29       31.64      6.13 o
  -2   9   3     2235.37     2225.96     32.61 o
  -1   9   3     1322.46     1320.13     24.54 o
   0   9   3      268.79      261.79      7.47 o
   1   9   3     1397.53     1308.29     17.86 o
   2   9   3      553.68      586.43     11.85 o
   3   9   3       63.98       85.61      8.68 o
   4   9   3       23.41       41.53      9.02 o
   5   9   3     1701.38     1550.13     32.56 o
   6   9   3      124.12       97.78     13.75 o
   7   9   3       15.88       16.25     13.22 o
   8   9   3      268.45      274.57     22.68 o
   9   9   3       15.35       67.38     35.18 o
 -12  10   3      144.26       93.52     23.65 o
 -11  10   3        5.97       19.54     20.54 o
 -10  10   3      273.16      272.02     28.19 o
  -9  10   3      622.16      643.96     37.68 o
  -8  10   3      396.44      387.36     27.28 o
  -7  10   3      495.99      458.86     19.14 o
  -6  10   3     1400.96     1325.18     26.84 o
  -5  10   3       29.10       39.16      8.98 o
  -4  10   3     2260.49     2215.04     29.50 o
  -3  10   3      347.43      311.39     11.17 o
  -2  10   3      442.92      417.01     10.95 o
  -1  10   3      173.99      145.59      7.63 o
   0  10   3      171.13      165.97      7.87 o
   1  10   3       68.39       69.07      6.26 o
   2  10   3        1.49        1.82      5.42 o
   3  10   3      996.77      945.75     20.35 o
   4  10   3       24.88       16.00      9.67 o
   5  10   3      337.69      305.14     17.85 o
   6  10   3      155.38      168.77     14.40 o
   7  10   3        6.87       13.99     15.43 o
   8  10   3      557.00      611.00     37.52 o
 -11  11   3      217.98      247.69     29.35 o
 -10  11   3       50.67       58.68     23.37 o
  -9  11   3      665.08      547.63     37.99 o
  -8  11   3      944.99      916.48     45.04 o
  -7  11   3       46.95       44.17     13.01 o
  -6  11   3     2237.76     2163.87     37.46 o
  -5  11   3       12.06       12.21     11.83 o
  -4  11   3       33.94       37.87     11.21 o
  -3  11   3     1284.09     1248.25     23.10 o
  -2  11   3      279.05      275.24     10.60 o
  -1  11   3      139.59      142.49      9.20 o
   0  11   3      457.40      454.70     14.08 o
   1  11   3      712.60      694.19     14.12 o
   2  11   3      138.28      131.18      9.33 o
   3  11   3       20.10       19.81      9.96 o
   4  11   3      765.96      806.92     24.18 o
   5  11   3        5.57        8.72      8.89 o
   6  11   3      132.28      130.99     18.64 o
   7  11   3      984.81      989.92     35.84 o
   8  11   3       25.88       41.63     22.54 o
 -11  12   3      218.66      240.72     31.64 o
 -10  12   3      102.44       72.79     26.19 o
  -9  12   3       43.04       42.98     23.84 o
  -8  12   3      738.23      668.52     41.87 o
  -7  12   3      126.28      126.10     55.06 o
  -6  12   3       96.91      106.66     17.38 o
  -5  12   3     2014.53     1952.22     33.69 o
  -4  12   3        6.47       11.12      8.29 o
  -3  12   3      584.45      574.88     17.06 o
  -2  12   3      897.05      900.28     17.77 o
  -1  12   3      172.24      163.32     11.74 o
   0  12   3      559.14      557.06     16.06 o
   1  12   3      140.76      138.47     16.72 o
   2  12   3       30.90       16.15      5.96 o
   3  12   3      111.85      138.43     11.49 o
   4  12   3      318.73      298.39     15.06 o
   5  12   3      127.36      135.17     23.28 o
   6  12   3        0.34       20.15     16.34 o
   7  12   3      615.63      688.73     40.28 o
 -10  13   3      368.79      346.07     35.96 o
  -9  13   3       10.69       -0.15     23.75 o
  -8  13   3        2.86        6.39     23.59 o
  -7  13   3     1317.28     1259.63     65.75 o
  -6  13   3       51.17       27.24     19.59 o
  -5  13   3      240.13      252.17     16.60 o
  -4  13   3      481.94      478.74     19.30 o
  -3  13   3       24.49       36.29     10.70 o
  -2  13   3      561.04      589.15     18.32 o
  -1  13   3      494.77      460.71     17.17 o
   0  13   3      615.85      590.67     19.22 o
   1  13   3      359.80      351.78     15.07 o
   2  13   3       35.17       33.52     13.04 o
   3  13   3       44.93       46.19     12.10 o
   4  13   3       43.37       47.39     10.68 o
   5  13   3      232.09      227.38     15.10 o
   6  13   3       15.49       -1.35     12.83 o
 -10  14   3        9.36       11.34     26.71 o
  -9  14   3      208.33      183.87     32.02 o
  -8  14   3       51.96       66.40     27.90 o
  -7  14   3      243.46      248.35     38.07 o
  -6  14   3      154.29      153.00     22.59 o
  -5  14   3       68.91       63.78     12.39 o
  -4  14   3      744.24      725.44     22.89 o
  -3  14   3       43.93       43.72     13.34 o
  -2  14   3      191.08      190.51     13.20 o
  -1  14   3     1442.46     1468.26     29.12 o
   0  14   3      593.78      610.44     20.59 o
   1  14   3       14.40       -3.17     10.15 o
   2  14   3      113.61       91.26     17.60 o
   3  14   3      264.25      244.51     23.16 o
   4  14   3       48.98       55.09     19.03 o
   5  14   3        2.33        8.75     13.00 o
   6  14   3      424.95      433.90     30.09 o
  -9  15   3      109.73      169.69     33.83 o
  -8  15   3      351.77      226.20     34.20 o
  -7  15   3        2.47      -25.08     24.03 o
  -6  15   3      236.50      209.93     23.85 o
  -5  15   3       19.18       44.62     15.53 o
  -4  15   3       48.23       29.44     14.44 o
  -3  15   3      586.39      563.53     26.04 o
  -2  15   3       44.45       25.49     13.97 o
  -1  15   3       25.07        9.98     14.57 o
   0  15   3        5.19       10.40     12.03 o
   1  15   3      327.82      350.14     17.42 o
   2  15   3        1.97        2.04     16.95 o
   3  15   3       24.00       23.70     18.34 o
   4  15   3      426.11      432.22     29.43 o
   5  15   3       56.85       51.71     20.57 o
  -8  16   3      583.37      571.74     47.00 o
  -7  16   3       23.44       35.44     29.54 o
  -6  16   3       58.24       80.04     45.77 o
  -5  16   3      689.88      843.37     51.01 o
  -4  16   3        4.90       19.29     17.17 o
  -3  16   3       11.86        5.29     25.52 o
  -2  16   3       78.11       81.92     22.86 o
  -1  16   3      196.17      194.55     15.95 o
   0  16   3      438.44      502.62     37.41 o
   1  16   3       17.56       62.40     18.62 o
   2  16   3      259.37      263.52     24.51 o
   3  16   3        6.71      -20.82     22.39 o
   4  16   3       73.82       72.10     26.70 o
  -7  17   3      479.61      448.67     44.50 o
  -6  17   3       43.40      -11.50     26.67 o
  -5  17   3        0.60        6.80     26.67 o
  -4  17   3       72.76       57.14     27.02 o
  -3  17   3       35.45       41.37     18.65 o
  -2  17   3       12.36        2.24     17.47 o
  -1  17   3        5.76       10.14     13.09 o
   0  17   3       32.45       44.81     13.79 o
   1  17   3        5.94       17.56     19.06 o
   2  17   3      104.49      113.05     27.02 o
  -5  18   3        5.39       18.86     28.06 o
  -4  18   3        2.26        1.46     25.81 o
  -3  18   3       53.46       87.28     28.69 o
  -2  18   3       14.64       38.88     21.63 o
  -1  18   3        7.56       36.17     19.23 o
   0  18   3        3.28       -2.03     22.22 o
   0 -21   4      324.89      455.79     33.01 o
   1 -21   4        2.42       13.71     24.72 o
   2 -21   4      209.54      217.41     32.68 o
   3 -21   4      137.86      127.01     29.64 o
  -3 -20   4       54.39      118.01     26.13 o
  -2 -20   4      416.18      442.24     28.91 o
  -1 -20   4        0.32        4.07     22.98 o
   0 -20   4      458.19      489.08     21.86 o
   1 -20   4       56.23       72.90     20.17 o
   2 -20   4        0.09        0.73     17.50 o
   3 -20   4      157.33      169.19     22.44 o
   4 -20   4       24.71        6.47     19.67 o
   5 -20   4       41.25       66.95     29.49 o
   6 -20   4      169.59      266.01     35.85 o
  -4 -19   4      122.98       81.65     21.27 o
  -3 -19   4        0.06        0.44     18.37 o
  -2 -19   4      268.91      316.13     32.84 o
  -1 -19   4      124.65      105.81     14.37 o
   0 -19   4       11.44       -1.28     13.03 o
   1 -19   4       99.92      132.19     21.05 o
   2 -19   4        4.56       -4.73     17.03 o
   3 -19   4       32.47      -10.44     17.06 o
   4 -19   4       81.25       89.30     20.96 o
   5 -19   4       31.51       -0.13     60.33 o
   6 -19   4        0.93       -4.80     15.81 o
   7 -19   4       16.96       -0.16     30.36 o
  -5 -18   4        4.01      -12.91     18.39 o
  -4 -18   4       61.24       79.25     17.43 o
  -3 -18   4      346.77      337.16     21.81 o
  -2 -18   4       55.69       51.85     17.70 o
  -1 -18   4      502.40      566.51     20.50 o
   0 -18   4      122.55       98.68     13.01 o
   1 -18   4        9.75        4.04     10.62 o
   2 -18   4      498.43      498.86     28.04 o
   3 -18   4       73.74       54.29     18.20 o
   4 -18   4       15.09        4.12     16.97 o
   5 -18   4      137.17      157.88     18.33 o
   6 -18   4       98.38       68.09     21.16 o
   7 -18   4        6.37      -17.23     18.57 o
   8 -18   4        4.54      -24.99     27.04 o
  -6 -17   4       56.63       44.08     20.15 o
  -5 -17   4      354.00      360.91     36.24 o
  -4 -17   4        6.64        6.32     14.34 o
  -3 -17   4      321.02      341.31     21.10 o
  -2 -17   4      152.39      155.59     16.71 o
  -1 -17   4        0.63       -8.75     10.25 o
   0 -17   4      811.53      859.38     26.22 o
   1 -17   4      103.58       90.69     11.60 o
   2 -17   4       40.39       42.91     13.66 o
   3 -17   4      317.99      300.37     23.02 o
   4 -17   4      176.54      160.98     16.70 o
   5 -17   4       21.41       32.19     14.07 o
   6 -17   4        7.65       25.03     18.04 o
   7 -17   4      143.58      112.61     21.77 o
   8 -17   4        3.34       20.85     25.73 o
  -7 -16   4      105.60      112.61     24.97 o
  -6 -16   4       13.25      -13.04     12.78 o
  -5 -16   4      487.73      509.41     19.20 o
  -4 -16   4      148.58      147.56     14.10 o
  -3 -16   4      109.19      116.06     13.57 o
  -2 -16   4      656.00      691.48     19.73 o
  -1 -16   4       39.64       26.82     14.72 o
   0 -16   4       67.41       74.14     10.72 o
   1 -16   4     1672.15     1711.01     28.06 o
   2 -16   4       94.95      100.18     15.07 o
   3 -16   4        6.10        8.02      9.67 o
   4 -16   4      148.16      173.02     15.70 o
   5 -16   4       25.77       40.45     14.53 o
   6 -16   4        7.05       30.86     17.31 o
   7 -16   4       62.13       60.66     34.13 o
   8 -16   4      340.16      356.77     51.55 o
   9 -16   4        1.49       20.92     19.17 o
  -8 -15   4       31.62       15.90     21.92 o
  -7 -15   4      278.76      365.30     28.68 o
  -6 -15   4      304.29      312.19     22.50 o
  -5 -15   4      113.65      112.16     11.84 o
  -4 -15   4      564.94      573.08     17.34 o
  -3 -15   4      256.24      242.51     12.30 o
  -2 -15   4      141.56      143.76     10.88 o
  -1 -15   4     1010.95     1007.14     23.40 o
   0 -15   4       13.36       23.57      7.94 o
   1 -15   4      433.45      456.25     15.94 o
   2 -15   4      229.46      245.77     12.43 o
   3 -15   4      576.52      615.01     17.37 o
   4 -15   4      653.86      683.17     25.21 o
   5 -15   4        3.12        5.14     15.37 o
   6 -15   4      481.87      402.24     26.13 o
   7 -15   4      142.24      146.77     30.62 o
   8 -15   4      360.78      269.40     24.47 o
   9 -15   4      108.91      120.43     21.09 o
  10 -15   4       88.54       98.99     27.94 o
  -8 -14   4       15.67       27.48     17.55 o
  -7 -14   4       83.39      105.44     20.12 o
  -6 -14   4      986.95      948.29     26.32 o
  -5 -14   4        2.41        4.73      8.46 o
  -4 -14   4      457.65      465.40     15.17 o
  -3 -14   4     1286.41     1270.10     24.29 o
  -2 -14   4        0.84       -1.25      5.63 o
  -1 -14   4      396.72      402.51     12.90 o
   0 -14   4      366.31      355.19     12.05 o
   1 -14   4      137.50      139.76      8.53 o
   2 -14   4     1308.55     1252.39     19.57 o
   3 -14   4        7.15       -1.58      7.58 o
   4 -14   4       85.42       97.14     10.23 o
   5 -14   4      542.17      558.89     86.69 o
   6 -14   4       68.61       56.29     16.14 o
   7 -14   4       58.72       40.49     30.58 o
   8 -14   4       52.45       60.76     28.78 o
   9 -14   4      447.59      430.50     41.57 o
  10 -14   4       15.14      -35.58     23.52 o
  -9 -13   4      105.83      136.80     20.36 o
  -8 -13   4      600.81      697.31     62.60 o
  -7 -13   4       17.18       -0.58     12.54 o
  -6 -13   4        2.80       19.38     11.01 o
  -5 -13   4     1367.23     1342.55     37.75 o
  -4 -13   4       37.99       41.99      7.35 o
  -3 -13   4      399.89      396.85     12.21 o
  -2 -13   4     3268.96     3227.87     36.38 o
  -1 -13   4       61.96       60.43      6.10 o
   0 -13   4     1871.05     1865.00     25.57 o
   1 -13   4      140.91      135.57      7.55 o
   2 -13   4       15.65       22.08      5.28 o
   3 -13   4     2618.00     2639.84     35.82 o
   4 -13   4      642.95      621.69     17.39 o
   5 -13   4       17.40       15.13     12.73 o
   6 -13   4      457.43      449.47     31.87 o
   7 -13   4      717.06      674.33     83.90 o
   8 -13   4        2.95       -3.86     13.88 o
   9 -13   4      136.29      146.09     27.03 o
  10 -13   4      745.26      772.94     44.28 o
 -10 -12   4      180.29      208.34     27.29 o
  -9 -12   4        7.74       19.62     21.46 o
  -8 -12   4      261.31      279.23     27.17 o
  -7 -12   4      691.86      716.97     22.99 o
  -6 -12   4      416.72      392.86     17.75 o
  -5 -12   4      650.26      624.70     19.76 o
  -4 -12   4      897.86      854.89     16.03 o
  -3 -12   4       73.03       68.11      6.46 o
  -2 -12   4     4382.39     4311.08     41.22 o
  -1 -12   4      422.79      400.80     10.07 o
   0 -12   4      365.09      342.37      8.69 o
   1 -12   4     2906.03     2828.94     31.07 o
   2 -12   4      786.79      782.35     13.22 o
   3 -12   4      328.34      335.95     11.93 o
   4 -12   4      318.41      292.64     11.00 o
   5 -12   4      358.72      424.76     39.17 o
   6 -12   4      423.07      409.19     22.53 o
   7 -12   4        3.03       10.86     13.45 o
   8 -12   4      682.21      656.43     44.06 o
   9 -12   4        0.11       23.14     20.75 o
  10 -12   4      369.92      308.77     30.85 o
  11 -12   4      209.18      231.12     28.84 o
 -10 -11   4        4.20      -13.76     21.00 o
  -9 -11   4      331.33      315.74     52.70 o
  -8 -11   4       26.09       28.64     11.01 o
  -7 -11   4      407.27      394.62     21.25 o
  -6 -11   4      557.54      505.95     38.57 o
  -5 -11   4        2.58        2.44      6.71 o
  -4 -11   4     3842.29     3689.69     40.02 o
  -3 -11   4      724.84      678.21     13.60 o
  -2 -11   4      135.84      140.65      6.27 o
  -1 -11   4     2937.45     2847.46     29.75 o
   0 -11   4       28.13       26.95      4.23 o
   1 -11   4      194.07      216.12      7.85 o
   2 -11   4     1859.60     1821.92     21.28 o
   3 -11   4      204.98      211.05      8.35 o
   4 -11   4        5.04       13.64      6.32 o
   5 -11   4      204.70      160.76     15.22 o
   6 -11   4      993.14     1002.14     38.39 o
   7 -11   4        0.93        9.82     12.18 o
   8 -11   4      263.23      285.20     41.37 o
   9 -11   4      365.84      334.77     28.66 o
  10 -11   4       11.80       15.96     20.57 o
  11 -11   4       97.25      125.54     24.18 o
 -11 -10   4      248.32      257.96     27.23 o
 -10 -10   4       34.12       31.05     29.73 o
  -9 -10   4      174.71      144.64     22.21 o
  -8 -10   4      491.83      453.14     19.15 o
  -7 -10   4       10.08       31.56      9.51 o
  -6 -10   4     1614.47     1637.19     30.70 o
  -5 -10   4      162.45      171.30      9.33 o
  -4 -10   4       63.18       52.97      5.75 o
  -3 -10   4     1180.02     1161.74     16.79 o
  -2 -10   4       75.30       59.39      4.67 o
  -1 -10   4      193.60      196.87      6.38 o
   0 -10   4     3130.36     3113.57     28.32 o
   1 -10   4      740.25      754.41     10.58 o
   2 -10   4       29.74       36.99      3.77 o
   3 -10   4      128.27       99.79      6.20 o
   4 -10   4     3241.96     3169.35     41.22 o
   5 -10   4      343.92      355.47     15.40 o
   6 -10   4      617.85      561.21     24.22 o
   7 -10   4     1172.25     1056.27     44.32 o
   8 -10   4      213.84      180.48     22.15 o
   9 -10   4     1135.08     1136.09     45.25 o
  10 -10   4       81.82       95.35     21.47 o
  11 -10   4       15.67        9.07     19.23 o
 -11  -9   4      178.93      227.55     21.06 o
 -10  -9   4      414.41      399.76     24.65 o
  -9  -9   4       18.03        8.79     11.24 o
  -8  -9   4      832.82      742.23     19.57 o
  -7  -9   4     1069.58      974.84     19.33 o
  -6  -9   4      592.80      541.24     13.03 o
  -5  -9   4     4391.13     4215.37     48.69 o
  -4  -9   4       52.29       46.83      4.82 o
  -3  -9   4      502.74      460.74      9.20 o
  -2  -9   4     3168.23     3040.44     26.16 o
  -1  -9   4      194.71      198.96      5.31 o
   0  -9   4      368.30      305.03      7.36 o
   1  -9   4      567.84      604.44     13.00 o
   2  -9   4     1639.69     1633.74     16.19 o
   3  -9   4     1152.45     1098.62     14.50 o
   4  -9   4      115.97      120.49      7.12 o
   5  -9   4      632.44      691.26     14.88 o
   6  -9   4       15.79       25.41      8.01 o
   7  -9   4      870.88      875.75     26.74 o
   8  -9   4      259.29      261.74     14.93 o
   9  -9   4       21.86       38.60     10.96 o
  10  -9   4      831.88      818.54     25.62 o
  11  -9   4       20.72       43.53     14.30 o
 -11  -8   4        1.65        1.04     16.54 o
 -10  -8   4      482.56      520.65     32.02 o
  -9  -8   4      160.05      179.94     12.00 o
  -8  -8   4      148.09      154.96     10.97 o
  -7  -8   4     3016.39     3036.31     49.57 o
  -6  -8   4      489.15      459.86     11.45 o
  -5  -8   4      478.81      448.72      9.92 o
  -4  -8   4     1633.52     1502.18     17.69 o
  -3  -8   4       11.10        7.70      3.28 o
  -2  -8   4     3067.23     2922.52     26.20 o
  -1  -8   4      913.38      855.99      9.91 o
   0  -8   4     1031.18     1076.61     11.43 o
   1  -8   4     1071.05     1037.77     10.65 o
   2  -8   4       12.15       13.32      2.76 o
   3  -8   4       13.14       11.19      3.09 o
   4  -8   4      565.39      589.86     10.07 o
   5  -8   4     1489.44     1411.13     26.14 o
   6  -8   4      229.77      220.19      9.87 o
   7  -8   4        0.33       -4.08      6.77 o
   8  -8   4      992.89     1073.81     23.28 o
   9  -8   4       10.32       31.12     10.56 o
  10  -8   4       80.70       79.92     11.56 o
  11  -8   4      886.61      849.97     25.72 o
 -12  -7   4      131.40      142.78     18.30 o
 -11  -7   4       90.59       71.64     17.83 o
 -10  -7   4        4.37        7.04      8.68 o
  -9  -7   4      752.40      724.97     18.73 o
  -8  -7   4       40.60       41.30      7.28 o
  -7  -7   4      156.52      144.54      8.70 o
  -6  -7   4     1528.03     1476.23     20.17 o
  -5  -7   4      243.90      272.36      9.99 o
  -4  -7   4     2010.89     1983.21     23.13 o
  -3  -7   4     2386.38     2371.26     25.92 o
  -2  -7   4      108.56       97.65      3.43 o
  -1  -7   4     5198.83     5139.50     39.86 o
   0  -7   4       88.36      102.20      3.40 o
   1  -7   4       96.74      100.15      3.42 o
   2  -7   4      966.74      920.38     10.15 o
   3  -7   4     1048.90      995.30     14.36 o
   4  -7   4     1278.27     1349.63     14.64 o
   5  -7   4        9.43       12.20      3.73 o
   6  -7   4     2245.79     2201.98     32.63 o
   7  -7   4      161.27      143.99      8.93 o
   8  -7   4      291.62      235.35     11.48 o
   9  -7   4     1999.93     2022.28     79.32 o
  10  -7   4       46.45       64.00     13.30 o
  11  -7   4      756.22      816.38     22.59 o
  12  -7   4      129.14       81.16     19.25 o
 -12  -6   4       91.50      132.67     17.55 o
 -11  -6   4      656.20      642.48     28.98 o
 -10  -6   4       28.04       21.83      8.57 o
  -9  -6   4       94.46      106.68     10.47 o
  -8  -6   4     2359.86     2362.91     31.41 o
  -7  -6   4       34.09       37.46      5.74 o
  -6  -6   4      870.50      805.82     14.65 o
  -5  -6   4     5481.15     5429.34     59.19 o
  -4  -6   4       92.41       87.26      4.48 o
  -3  -6   4     6000.56     5981.85     66.22 o
  -2  -6   4     1287.28     1362.96     14.75 o
  -1  -6   4     1444.20     1431.96     12.40 o
   0  -6   4     6338.82     6641.80     47.63 o
   1  -6   4      187.73      159.57      3.69 o
   2  -6   4     1246.96     1307.11     11.83 o
   3  -6   4     1266.68     1355.41     12.30 o
   4  -6   4     4835.82     5096.01     37.82 o
   5  -6   4        4.60        0.19      2.64 o
   6  -6   4       52.25       52.94      5.69 o
   7  -6   4     2584.74     2732.40     42.46 o
   8  -6   4      146.90      127.08      8.38 o
   9  -6   4      539.05      565.09     16.13 o
  10  -6   4      351.94      346.54     13.44 o
  11  -6   4       52.16       56.47     14.74 o
  12  -6   4      386.22      378.95     27.57 o
 -12  -5   4       17.01       31.63     14.38 o
 -11  -5   4        2.73        4.88     14.43 o
 -10  -5   4     1369.72     1374.57     38.34 o
  -9  -5   4      213.63      196.16      9.61 o
  -8  -5   4      463.39      485.94     11.91 o
  -7  -5   4     2048.57     2183.74     24.68 o
  -6  -5   4      213.85      205.73      6.83 o
  -5  -5   4     5713.71     5689.94     48.12 o
  -4  -5   4     3381.95     3421.80     37.11 o
  -3  -5   4       86.17       85.98      3.60 o
  -2  -5   4     9781.80     9952.15     78.79 o
  -1  -5   4     2090.74     2182.83     17.15 o
   0  -5   4     4819.66     4879.08     37.42 o
   1  -5   4     6237.74     6290.83     46.26 o
   2  -5   4    10495.93    11095.12     79.29 o
   3  -5   4        3.15        9.01      1.62 o
   4  -5   4      346.03      358.41      7.00 o
   5  -5   4     4664.70     4683.81     40.87 o
   6  -5   4        6.70        0.35      4.18 o
   7  -5   4      620.59      663.67     21.58 o
   8  -5   4      905.50      923.48     47.86 o
   9  -5   4        8.65       15.11     11.19 o
  10  -5   4      402.74      479.10     36.80 o
  11  -5   4      105.04      115.64     14.29 o
  12  -5   4      128.69      154.21     20.14 o
 -12  -4   4      549.36      572.43     23.25 o
 -11  -4   4      148.79      143.94     17.88 o
 -10  -4   4     1354.59     1377.58     30.57 o
  -9  -4   4      723.16      698.11     14.05 o
  -8  -4   4      589.44      601.63     14.30 o
  -7  -4   4     5597.80     5627.36     49.70 o
  -6  -4   4      838.55      850.54     11.07 o
  -5  -4   4       65.16       70.14      3.83 o
  -4  -4   4     9794.56    10397.43     87.57 o
  -3  -4   4       76.36       80.19      3.24 o
  -2  -4   4        9.78        3.01      1.69 o
  -1  -4   4      872.86      947.68     10.52 o
   0  -4   4     1695.07     1629.57     12.47 o
   1  -4   4       12.18       10.15      1.42 o
   2  -4   4      222.96      248.36      6.42 o
   3  -4   4      699.33      629.93      6.45 o
   4  -4   4      772.57      795.59      7.89 o
   5  -4   4      763.08      729.14      9.06 o
   6  -4   4     2092.70     2260.57     24.95 o
   7  -4   4      163.51      142.81     12.12 o
   8  -4   4     1541.86     1472.01     35.92 o
   9  -4   4      425.32      337.21     20.34 o
  10  -4   4        0.62       14.06     11.27 o
  11  -4   4      501.07      499.43     37.60 o
  12  -4   4       37.05       41.74     15.33 o
 -12  -3   4      144.80      156.29     14.41 o
 -11  -3   4       97.76      119.62     21.02 o
 -10  -3   4        0.83        1.88     10.08 o
  -9  -3   4     1699.20     1742.55     24.20 o
  -8  -3   4      425.17      451.47      9.77 o
  -7  -3   4     1557.61     1625.63     16.70 o
  -6  -3   4     8364.01     8471.94     66.02 o
  -5  -3   4       86.08      147.40      4.33 o
  -4  -3   4     1202.23     1224.18     12.30 o
  -3  -3   4     3610.48     3669.16     34.32 o
  -2  -3   4      661.17      746.63      7.94 o
  -1  -3   4     8581.00     8894.91     74.60 o
   0  -3   4     3229.41     3342.77     26.15 o
   1  -3   4     1116.25     1115.04     11.51 o
   2  -3   4     1911.26     2025.76     19.30 o
   3  -3   4     2485.17     2749.71     21.02 o
   4  -3   4      471.30      383.43      5.22 o
   5  -3   4        8.33        6.43      2.31 o
   6  -3   4     3001.44     3144.31     30.55 o
   7  -3   4     1244.39     1164.81     23.30 o
   8  -3   4       26.65       16.73      8.83 o
   9  -3   4     2153.90     2247.93     42.80 o
  10  -3   4      183.36      197.67     18.64 o
  11  -3   4       12.59       12.27     12.66 o
  12  -3   4      444.88      406.17     32.55 o
 -13  -2   4      377.97      345.57     43.96 o
 -12  -2   4       14.96       19.69     10.68 o
 -11  -2   4      813.86      856.27     21.19 o
 -10  -2   4      501.54      540.19     23.50 o
  -9  -2   4       71.20       73.68      9.02 o
  -8  -2   4     3154.72     3210.99     32.71 o
  -7  -2   4      539.67      550.30      8.18 o
  -6  -2   4      846.15      911.50     10.35 o
  -5  -2   4     1116.30     1121.06     11.37 o
  -4  -2   4      280.57      340.99      4.68 o
  -3  -2   4     1072.67     1048.92      9.10 o
  -2  -2   4    13624.16    15023.78    128.75 o
  -1  -2   4    12237.18    12749.88     98.37 o
   0  -2   4      488.94      480.59      4.75 o
   1  -2   4      482.16      469.60      4.69 o
   2  -2   4     2988.61     3113.03     24.49 o
   3  -2   4      437.74      380.92      4.69 o
   4  -2   4     2476.83     2372.92     19.75 o
   5  -2   4     2219.84     2326.16     19.37 o
   6  -2   4       54.80       60.17      3.92 o
   7  -2   4     6580.24     6342.51     75.93 o
   8  -2   4       46.57       46.93      9.92 o
   9  -2   4      812.24      800.39     23.79 o
  10  -2   4     1739.19     1817.46     43.14 o
  11  -2   4        3.14        7.53      9.57 o
 -12  -1   4       77.74      111.89     30.20 o
 -11  -1   4        0.40       -0.65     14.34 o
 -10  -1   4     1816.85     1844.69     31.07 o
  -9  -1   4      136.92      167.00     10.59 o
  -8  -1   4     1028.74     1040.93     18.11 o
  -7  -1   4     2609.32     2545.46     26.96 o
  -6  -1   4        7.06       12.03      2.85 o
  -5  -1   4     6422.46     6640.37     50.62 o
  -4  -1   4     2754.61     2848.38     22.83 o
  -3  -1   4      774.35      704.80      6.70 o
  -2  -1   4     4597.26     4795.37     36.28 o
  -1  -1   4     6207.72     6621.63     49.47 o
   0  -1   4     1315.77     1327.84     11.37 o
   1  -1   4     2463.16     2547.23     20.34 o
   2  -1   4     5922.75     6079.30     45.84 o
   3  -1   4      958.49     1016.37     10.59 o
   4  -1   4       17.71       44.85      2.85 o
   5  -1   4     5987.15     6105.34     45.88 o
   6  -1   4      597.98      576.25      8.89 o
   7  -1   4     2181.68     2150.17     39.26 o
   8  -1   4     1904.22     1953.62     40.03 o
   9  -1   4        0.45       -2.53     10.28 o
  10  -1   4      557.97      604.74     23.24 o
  11  -1   4      433.81      445.06     22.72 o
 -11   0   4      335.79      380.79     25.94 o
 -10   0   4      343.32      343.48     14.85 o
  -9   0   4     2237.78     2337.55     34.35 o
  -8   0   4        1.64       -2.21      5.47 o
  -7   0   4      784.53      889.20     14.19 o
  -6   0   4     1646.84     1792.98     19.14 o
  -5   0   4      962.13     1096.76     10.99 o
  -4   0   4     2704.29     2682.28     20.81 o
  -3   0   4        6.08        4.57      1.72 o
  -2   0   4      698.38      695.63      7.40 o
  -1   0   4     8379.60     8750.68     64.95 o
   0   0   4     2358.98     2489.93     18.23 o
   1   0   4        6.80        3.44      1.79 o
   2   0   4      163.03      191.59      6.91 o
   3   0   4     9446.83     9488.04     76.75 o
   4   0   4      216.79      232.67      5.18 o
   5   0   4      281.78      306.51      8.22 o
   6   0   4      531.50      540.06     12.48 o
   7   0   4       61.41       67.98     12.08 o
   8   0   4      256.69      242.53     14.65 o
   9   0   4      123.42      125.32     14.04 o
  10   0   4        1.32       19.67     13.08 o
  11   0   4      365.39      407.20     22.44 o
 -11   1   4     1068.44     1089.00     53.80 o
 -10   1   4      246.91      253.03     17.12 o
  -9   1   4     1139.58     1185.56     25.18 o
  -8   1   4     1740.88     1754.10     27.00 o
  -7   1   4     1636.25     1676.13     24.87 o
  -6   1   4     4952.10     4974.46     45.26 o
  -5   1   4      930.02     1077.12     13.49 o
  -4   1   4      166.85      193.14      7.92 o
  -3   1   4     4926.67     5075.52     40.91 o
  -2   1   4      324.03      320.60      6.52 o
  -1   1   4       12.07        0.54      2.46 o
   0   1   4     1289.42     1345.69     11.65 o
   1   1   4     1271.02     1369.29     12.73 o
   2   1   4      955.41     1092.51     12.31 o
   3   1   4      382.45      436.67      7.33 o
   4   1   4     3860.42     3987.14     34.45 o
   5   1   4     1079.52     1094.21     14.28 o
   6   1   4     1035.96     1012.66     15.64 o
   7   1   4     1777.28     1737.41     30.16 o
   8   1   4        0.05       12.99     10.71 o
   9   1   4      691.07      665.26     24.24 o
  10   1   4       31.06       34.90     13.87 o
  11   1   4        8.68       -4.81     20.43 o
 -11   2   4      236.76      206.13     28.89 o
 -10   2   4      763.08      866.40     33.23 o
  -9   2   4       38.89       23.03      7.73 o
  -8   2   4     1685.63     1710.49     25.35 o
  -7   2   4      561.51      584.70     11.98 o
  -6   2   4       49.69       55.74      4.24 o
  -5   2   4     2206.81     2156.57     23.38 o
  -4   2   4     1389.76     1588.20     18.79 o
  -3   2   4      621.01      632.77      8.08 o
  -2   2   4      149.92      144.67      3.97 o
  -1   2   4     3494.02     3522.59     29.58 o
   0   2   4       47.18       44.52      2.37 o
   1   2   4      250.92      270.02      5.46 o
   2   2   4     9156.83     8905.79     77.17 o
   3   2   4      120.49      153.69      7.72 o
   4   2   4     2168.03     2174.33     22.81 o
   5   2   4     1793.26     1755.46     21.90 o
   6   2   4        1.17        2.67      5.23 o
   7   2   4      567.04      587.72     15.69 o
   8   2   4      709.68      723.16     24.02 o
   9   2   4       17.72       12.75     13.02 o
  10   2   4      582.73      683.77     36.80 o
  11   2   4        0.24        1.62     31.42 o
 -11   3   4        7.55        3.33     20.57 o
 -10   3   4     2121.76     2134.14     38.03 o
  -9   3   4      774.58      820.17     24.46 o
  -8   3   4        1.21       -0.20      6.18 o
  -7   3   4     4540.71     4596.37     53.78 o
  -6   3   4       92.66       89.34      4.96 o
  -5   3   4        6.91        6.48      2.48 o
  -4   3   4     9188.84     9609.24    110.05 o
  -3   3   4      656.60      650.31     11.00 o
  -2   3   4       11.13        0.94      2.61 o
  -1   3   4      229.67      179.63      4.22 o
   0   3   4      630.63      548.00      6.80 o
   1   3   4     1182.97     1214.37     12.00 o
   2   3   4      366.11      317.69      7.87 o
   3   3   4     1765.91     1634.99     21.69 o
   4   3   4        0.79       -1.14      4.69 o
   5   3   4     2277.59     2224.91     26.62 o
   6   3   4      273.60      278.21     10.30 o
   7   3   4       96.33       84.24      9.29 o
   8   3   4     2123.82     2077.40     42.72 o
   9   3   4        2.33        5.47     18.18 o
  10   3   4       40.15       57.96     22.10 o
  11   3   4      149.58       89.97     33.95 o
 -11   4   4      126.16       97.81     14.59 o
 -10   4   4      300.67      277.50     14.59 o
  -9   4   4     3230.38     3280.85     47.64 o
  -8   4   4      369.32      390.15     13.38 o
  -7   4   4     2270.82     2219.38     33.85 o
  -6   4   4     2405.90     2427.26     30.36 o
  -5   4   4      893.39      956.34     13.71 o
  -4   4   4     2107.74     2259.43     24.30 o
  -3   4   4      486.59      547.94     10.08 o
  -2   4   4     2396.70     2475.59     23.69 o
  -1   4   4     1794.95     1779.79     18.01 o
   0   4   4     3483.54     3618.69     29.63 o
   1   4   4     1452.56     1464.41     14.36 o
   2   4   4      474.15      469.03     10.47 o
   3   4   4     4364.30     4341.35     43.24 o
   4   4   4      869.70      850.22     15.78 o
   5   4   4      146.59      146.85      7.78 o
   6   4   4     2145.53     2035.87     28.07 o
   7   4   4      206.80      204.23     18.10 o
   8   4   4      156.10      184.24     21.74 o
   9   4   4      344.55      364.44     29.16 o
  10   4   4       37.09       60.21     22.78 o
 -12   5   4        2.13       -7.85     13.45 o
 -11   5   4     1079.09     1154.26     52.00 o
 -10   5   4       26.33       28.62     10.39 o
  -9   5   4      828.25      836.44     22.63 o
  -8   5   4     1768.75     1862.76     31.19 o
  -7   5   4       11.85       26.94      8.69 o
  -6   5   4      514.36      538.90     13.54 o
  -5   5   4     1336.35     1305.62     20.19 o
  -4   5   4      120.94      118.16      6.09 o
  -3   5   4     2512.42     2491.41     29.54 o
  -2   5   4       82.23       65.62      3.64 o
  -1   5   4     2186.88     2151.13     20.14 o
   0   5   4      863.43      913.89     12.14 o
   1   5   4     2659.30     2510.34     23.31 o
   2   5   4      860.74      841.99     14.29 o
   3   5   4      926.64      913.36     15.62 o
   4   5   4     3911.48     3829.59     50.00 o
   5   5   4      591.69      620.55     16.61 o
   6   5   4       53.52       53.61      8.94 o
   7   5   4     2027.45     2023.73     43.54 o
   8   5   4      108.85      138.63     21.59 o
   9   5   4      295.78      274.69     34.50 o
  10   5   4      338.60      347.41     43.96 o
 -12   6   4       57.35       31.09     16.36 o
 -11   6   4      188.36      184.81     19.70 o
 -10   6   4      935.01      899.86     35.54 o
  -9   6   4      110.49      109.74     13.95 o
  -8   6   4      420.87      457.81     17.92 o
  -7   6   4     1515.49     1521.82     26.53 o
  -6   6   4       51.74       64.90      7.68 o
  -5   6   4     2261.84     2346.66     31.79 o
  -4   6   4      281.36      297.39      9.81 o
  -3   6   4      544.49      484.09     10.56 o
  -2   6   4     1791.39     1814.03     19.08 o
  -1   6   4     3396.16     3282.02     29.10 o
   0   6   4     3588.31     3686.69     33.89 o
   1   6   4        0.92        5.82      3.36 o
   2   6   4     3525.89     3405.20     34.96 o
   3   6   4      341.35      333.68     10.48 o
   4   6   4      530.53      504.68     17.78 o
   5   6   4     4296.25     4059.71     53.06 o
   6   6   4       12.87       12.33      8.36 o
   7   6   4      417.39      430.74     19.64 o
   8   6   4      345.81      390.70     60.23 o
   9   6   4       27.29       41.50     21.24 o
  10   6   4      182.56      191.31     40.79 o
 -12   7   4      901.92      938.93     39.07 o
 -11   7   4        2.12      -12.69     16.42 o
 -10   7   4      336.54      329.92     25.27 o
  -9   7   4      445.26      433.60     22.32 o
  -8   7   4        5.51       -0.89     11.32 o
  -7   7   4     3182.93     3190.63     55.95 o
  -6   7   4       34.72       32.33      7.36 o
  -5   7   4       30.45       43.29      6.67 o
  -4   7   4     1585.31     1547.31     21.29 o
  -3   7   4      574.21      517.01     11.65 o
  -2   7   4      424.81      427.09      8.71 o
  -1   7   4      811.16      803.46     11.00 o
   0   7   4     3230.02     3283.52     31.43 o
   1   7   4       13.56       15.81      4.20 o
   2   7   4      317.09      290.53     11.30 o
   3   7   4     2623.06     2535.67     34.96 o
   4   7   4      135.74      100.82      8.70 o
   5   7   4      764.64      704.13     18.87 o
   6   7   4      503.93      500.37     17.80 o
   7   7   4      107.58      111.86     14.40 o
   8   7   4     1230.04     1240.91     45.22 o
   9   7   4      114.20      126.38     25.58 o
 -12   8   4      421.89      395.51     29.43 o
 -11   8   4      770.97      766.48     37.74 o
 -10   8   4       15.31        0.10     17.75 o
  -9   8   4     1048.25     1019.70     41.69 o
  -8   8   4      373.86      404.53     45.32 o
  -7   8   4       38.70       59.54     13.99 o
  -6   8   4     1673.74     1607.58     26.09 o
  -5   8   4      547.82      563.10     16.03 o
  -4   8   4        5.55        6.35      5.53 o
  -3   8   4      632.10      603.99     13.45 o
  -2   8   4     2618.71     2485.02     27.64 o
  -1   8   4      804.73      815.00     17.74 o
   0   8   4      638.81      555.72     11.97 o
   1   8   4     4167.91     4027.39     38.75 o
   2   8   4        1.63       -2.10      4.78 o
   3   8   4      861.49      765.90     19.60 o
   4   8   4      537.75      544.90     41.61 o
   5   8   4       42.58       47.29      9.67 o
   6   8   4      958.49      963.89     27.66 o
   7   8   4      101.09      126.00     15.43 o
   8   8   4       14.70       12.49     20.20 o
   9   8   4      160.43      166.85     38.79 o
 -12   9   4        0.89        1.02     20.85 o
 -11   9   4      924.39      794.86     40.41 o
 -10   9   4       88.07       63.44     21.03 o
  -9   9   4      121.85      101.36     21.24 o
  -8   9   4     1492.08     1367.91     39.21 o
  -7   9   4      349.64      330.75     42.45 o
  -6   9   4       18.54       24.01     12.51 o
  -5   9   4       11.69       10.40      6.91 o
  -4   9   4      872.25      890.12     16.81 o
  -3   9   4       19.27       13.18      7.17 o
  -2   9   4      320.71      328.63     14.08 o
  -1   9   4     1948.73     1933.87     25.81 o
   0   9   4      822.99      781.34     12.95 o
   1   9   4      316.56      341.85     12.55 o
   2   9   4     1396.44     1416.93     20.11 o
   3   9   4      401.75      357.43     13.79 o
   4   9   4      864.71      870.94     25.95 o
   5   9   4      325.71      321.34     21.24 o
   6   9   4       40.14       41.76     13.53 o
   7   9   4      371.52      401.15     37.10 o
   8   9   4       27.90       37.31     23.04 o
 -12  10   4        2.76        7.60     22.28 o
 -11  10   4       16.79       19.19     22.30 o
 -10  10   4      776.76      789.55     42.22 o
  -9  10   4      302.61      292.91     28.20 o
  -8  10   4       49.98       10.29     19.38 o
  -7  10   4      300.70      302.43     18.47 o
  -6  10   4       40.78       46.70      9.80 o
  -5  10   4       48.92       35.17      9.37 o
  -4  10   4       57.65       36.58      7.84 o
  -3  10   4     1078.06     1104.99     20.91 o
  -2  10   4       84.12       92.67      6.80 o
  -1  10   4     1592.32     1548.28     22.69 o
   0  10   4      133.65      145.36      9.31 o
   1  10   4       68.55       59.13      6.36 o
   2  10   4     1676.10     1609.15     28.55 o
   3  10   4       40.22       55.24      8.23 o
   4  10   4        1.88       13.83     10.12 o
   5  10   4     1277.09     1356.62     48.44 o
   6  10   4       22.67       28.44     15.91 o
   7  10   4        2.24       -9.44     16.34 o
   8  10   4      123.55      133.94     35.43 o
 -11  11   4        0.73       16.76     22.71 o
 -10  11   4       29.51       18.54     22.67 o
  -9  11   4      197.88      183.40     27.56 o
  -8  11   4       63.13       34.61     21.88 o
  -7  11   4      262.80      277.23     30.40 o
  -6  11   4       35.00       41.73     12.97 o
  -5  11   4      683.35      660.30     17.74 o
  -4  11   4      156.60      144.46     11.57 o
  -3  11   4       81.12       97.74      9.65 o
  -2  11   4      169.59      168.92      9.05 o
  -1  11   4       13.46       13.18      7.27 o
   0  11   4      872.94      863.58     24.98 o
   1  11   4      261.67      262.86     11.15 o
   2  11   4       15.69       21.08      8.76 o
   3  11   4     1419.44     1357.21     25.67 o
   4  11   4       45.72       44.13     10.33 o
   5  11   4      422.81      377.66     16.43 o
   6  11   4       81.09       98.21     14.87 o
   7  11   4       14.39       22.27     21.65 o
 -11  12   4      258.07      211.09     31.63 o
 -10  12   4        1.84       21.75     24.18 o
  -9  12   4      937.96      884.74     47.47 o
  -8  12   4      107.35      111.47     26.83 o
  -7  12   4       44.98       31.63     17.33 o
  -6  12   4      993.97      993.69     79.37 o
  -5  12   4       18.89       -0.53      9.46 o
  -4  12   4       60.18       50.36     12.24 o
  -3  12   4      119.94      101.30     11.43 o
  -2  12   4     1017.75      988.92     22.18 o
  -1  12   4      230.51      243.32     12.98 o
   0  12   4       36.14       26.22      9.27 o
   1  12   4      626.19      634.88     25.19 o
   2  12   4       27.19       19.09     12.64 o
   3  12   4      130.16      121.16     11.95 o
   4  12   4      540.00      573.71     20.13 o
   5  12   4       45.34       33.54     11.29 o
   6  12   4       86.09       80.40     15.50 o
   7  12   4      187.60      160.84     37.11 o
 -10  13   4      317.11      331.80     36.01 o
  -9  13   4       78.10       66.68     27.51 o
  -8  13   4       19.95       41.06     26.05 o
  -7  13   4       42.11       41.77     18.61 o
  -6  13   4       69.67       88.29     19.55 o
  -5  13   4      267.33      247.42     17.94 o
  -4  13   4      321.29      322.59     19.37 o
  -3  13   4       21.04       24.16     12.72 o
  -2  13   4      135.06      124.22     11.48 o
  -1  13   4      444.21      489.63     18.47 o
   0  13   4      395.83      419.21     16.73 o
   1  13   4       10.39       -2.37      9.36 o
   2  13   4      720.06      719.33     58.38 o
   3  13   4       73.15       80.70     18.28 o
   4  13   4      115.03      113.52     13.92 o
   5  13   4       73.73      106.76     13.31 o
   6  13   4        1.49        8.94     15.62 o
 -10  14   4      271.98      239.22     35.32 o
  -9  14   4       27.40       45.78     28.18 o
  -8  14   4      298.19      243.78     33.98 o
  -7  14   4      282.73      277.33     27.36 o
  -6  14   4      160.25      159.10     26.70 o
  -5  14   4      145.77      107.58     16.74 o
  -4  14   4       32.00       53.87     12.69 o
  -3  14   4      895.98      903.34     41.02 o
  -2  14   4      235.85      221.91     13.63 o
  -1  14   4      203.63      185.06     14.05 o
   0  14   4     1359.53     1382.65     30.53 o
   1  14   4       39.89       49.07     11.59 o
   2  14   4      469.07      524.28     56.33 o
   3  14   4      605.88      649.47     32.29 o
   4  14   4        0.16      -10.78     18.17 o
   5  14   4      138.53      160.79     38.16 o
  -9  15   4       97.12       88.00     30.57 o
  -8  15   4       18.51       13.60     28.84 o
  -7  15   4       17.60       30.47     28.99 o
  -6  15   4        4.84       -2.33     17.33 o
  -5  15   4      659.13      651.74     33.40 o
  -4  15   4        1.20       -3.95     22.68 o
  -3  15   4       49.58       49.93     17.34 o
  -2  15   4      463.91      510.00     49.42 o
  -1  15   4      128.14      138.37     14.29 o
   0  15   4      611.14      651.78     24.15 o
   1  15   4      220.52      271.56     26.92 o
   2  15   4       86.36       90.12     20.01 o
   3  15   4      159.16      147.07     21.55 o
   4  15   4       33.52       31.23     26.37 o
  -8  16   4      386.38      447.15     44.88 o
  -7  16   4      406.63      342.23     40.95 o
  -6  16   4       21.75       -4.42     18.54 o
  -5  16   4        6.92      -18.53     24.93 o
  -4  16   4      358.41      345.79     35.28 o
  -3  16   4       82.48       95.25     19.44 o
  -2  16   4       57.48       80.92     19.34 o
  -1  16   4      339.59      358.15     18.99 o
   0  16   4        7.37       19.41     16.96 o
   1  16   4      376.18      341.76     25.62 o
   2  16   4       49.34       59.51     20.23 o
   3  16   4       10.74       17.13     24.29 o
  -6  17   4       19.83       71.00     29.19 o
  -5  17   4       12.73       15.87     27.31 o
  -4  17   4      213.38      152.61     30.44 o
  -3  17   4      270.23      320.37     34.06 o
  -2  17   4        5.26       -9.93     20.90 o
  -1  17   4      908.33      962.84     29.15 o
   0  17   4        2.19       23.76     13.52 o
   1  17   4        1.66       30.21     24.44 o
  -4  18   4        1.40        2.51     26.15 o
  -3  18   4      288.49      287.59     33.88 o
  -2  18   4        4.99        9.51     24.37 o
  -1 -21   5       83.36       87.46     26.13 o
   0 -21   5        2.32      -12.75     15.74 o
   1 -21   5      148.85      169.17     29.58 o
   2 -21   5      253.76      262.59     31.81 o
   3 -21   5       19.02        9.54     25.69 o
   4 -21   5      148.07      143.67     31.46 o
  -3 -20   5      177.81      207.97     32.17 o
  -2 -20   5        3.50       -0.08     18.34 o
  -1 -20   5        1.28       22.11     22.76 o
   0 -20   5      158.64      141.73     18.37 o
   1 -20   5       32.06       22.83     19.80 o
   2 -20   5       25.03       74.40     19.63 o
   3 -20   5       12.81      -14.82     18.10 o
   4 -20   5      693.78      778.05     37.52 o
   5 -20   5        1.89       72.92     28.38 o
   6 -20   5       43.96       62.71     21.77 o
  -5 -19   5      186.07      191.82     52.20 o
  -4 -19   5        3.78      -29.56     18.15 o
  -3 -19   5        2.29       -2.65     14.81 o
  -2 -19   5      277.95      293.57     31.74 o
  -1 -19   5       16.41       -2.19     12.58 o
   0 -19   5        3.19        2.00     12.55 o
   1 -19   5       40.94       31.06     37.56 o
   2 -19   5      489.98      655.49     33.73 o
   3 -19   5        1.39       13.28     16.45 o
   4 -19   5      146.74      156.44     22.40 o
   5 -19   5      352.51      355.52     22.53 o
   6 -19   5       48.92       24.66     16.24 o
   7 -19   5      223.49      265.94     40.27 o
  -6 -18   5        1.99       -0.98     19.71 o
  -5 -18   5       71.03       68.55     20.69 o
  -4 -18   5      538.97      565.79     29.90 o
  -3 -18   5       13.77       33.33     14.82 o
  -2 -18   5       67.17       79.76     18.55 o
  -1 -18   5      111.05      102.97     12.75 o
   0 -18   5       53.95       34.76     11.54 o
   1 -18   5       39.23       17.58     10.72 o
   2 -18   5        0.17       13.33     35.11 o
   3 -18   5      264.60      282.88     23.40 o
   4 -18   5       46.63       45.19     14.91 o
   5 -18   5      434.71      438.09     35.74 o
   6 -18   5      217.32      289.61     26.67 o
   7 -18   5        3.59      -10.61     18.79 o
   8 -18   5      430.81      420.01     42.79 o
  -7 -17   5       51.81       59.12     23.28 o
  -6 -17   5      184.14      228.15     36.01 o
  -5 -17   5        3.50       -0.54     14.45 o
  -4 -17   5        1.91       -9.68     13.84 o
  -3 -17   5      309.13      306.31     17.96 o
  -2 -17   5      152.20      156.07     16.55 o
  -1 -17   5      558.58      567.76     20.13 o
   0 -17   5       21.17       18.00     10.40 o
   1 -17   5      205.58      198.40     13.94 o
   2 -17   5      221.66      196.89     53.22 o
   3 -17   5       11.96       -4.41     12.68 o
   4 -17   5       33.00       22.41     13.13 o
   5 -17   5       10.68       11.23     13.57 o
   6 -17   5      285.75      241.28     24.63 o
   7 -17   5        3.50        0.96     20.57 o
   8 -17   5        0.54      -14.32     18.53 o
  -7 -16   5       47.91       51.86     18.35 o
  -6 -16   5      118.77      118.65     14.87 o
  -5 -16   5      249.90      264.81     15.34 o
  -4 -16   5       43.17       42.88      9.86 o
  -3 -16   5      327.80      332.73     19.02 o
  -2 -16   5        6.54        1.11      8.76 o
  -1 -16   5       45.31       60.40     10.44 o
   0 -16   5       16.75       14.06      8.54 o
   1 -16   5        3.26       -8.37      8.04 o
   2 -16   5       10.89        9.20      9.45 o
   3 -16   5      142.82      140.09     14.79 o
   4 -16   5       74.70      112.21     14.42 o
   5 -16   5       75.44       74.77     21.45 o
   6 -16   5       49.44       53.63     18.14 o
   7 -16   5      265.43      297.22     51.94 o
   8 -16   5       29.81       10.68     18.63 o
   9 -16   5      263.40      280.42     36.92 o
  -8 -15   5      114.92      139.86     25.66 o
  -7 -15   5      329.34      313.56     23.13 o
  -6 -15   5        0.17       -1.87     12.00 o
  -5 -15   5       56.50       71.28     10.15 o
  -4 -15   5      151.62      140.44     11.04 o
  -3 -15   5       54.22       57.71      9.08 o
  -2 -15   5      734.37      756.48     21.29 o
  -1 -15   5       10.90       11.98      7.62 o
   0 -15   5      234.92      251.51     11.74 o
   1 -15   5       46.83       59.06      8.22 o
   2 -15   5      305.44      294.16     12.89 o
   3 -15   5      162.97      136.67     11.79 o
   4 -15   5        7.14        8.37     11.21 o
   5 -15   5     1251.88     1259.60     40.13 o
   6 -15   5      151.77      147.20     58.74 o
   7 -15   5        8.41       21.42     20.27 o
   8 -15   5      476.90      490.63     54.29 o
   9 -15   5       19.23       19.76     17.98 o
  10 -15   5       58.30       27.99     26.03 o
  -9 -14   5      253.46      254.30     28.23 o
  -8 -14   5        0.46       14.55     16.73 o
  -7 -14   5       79.68       74.78     20.42 o
  -6 -14   5      488.05      515.37     18.94 o
  -5 -14   5       45.88       51.68      9.61 o
  -4 -14   5     1283.63     1236.88     22.40 o
  -3 -14   5       23.96       25.45      6.69 o
  -2 -14   5      341.17      317.77      9.81 o
  -1 -14   5      514.61      523.46     15.71 o
   0 -14   5      616.34      590.29     14.40 o
   1 -14   5      676.00      671.60     13.86 o
   2 -14   5        0.50       -1.50      5.51 o
   3 -14   5     2978.06     3014.34     44.61 o
   4 -14   5      156.44      181.55     13.88 o
   5 -14   5       85.52       80.10     16.13 o
   6 -14   5     1356.79     1336.58     40.45 o
   7 -14   5       22.19      -11.81     14.79 o
   8 -14   5      585.96      581.54     30.22 o
   9 -14   5      299.02      286.03     33.12 o
  10 -14   5       54.25       52.21     25.09 o
  -9 -13   5      198.63      200.56     20.59 o
  -8 -13   5      505.95      479.88     25.74 o
  -7 -13   5       12.94        6.20     10.87 o
  -6 -13   5     1395.15     1402.50     32.38 o
  -5 -13   5      556.17      517.27     14.80 o
  -4 -13   5       50.72       51.14      7.35 o
  -3 -13   5       43.76       44.50      6.41 o
  -2 -13   5      465.62      449.77     13.34 o
  -1 -13   5      193.67      186.04      7.79 o
   0 -13   5      230.25      231.03      9.41 o
   1 -13   5     3630.05     3660.53     38.65 o
   2 -13   5      363.21      349.63      9.70 o
   3 -13   5      657.79      619.35     15.15 o
   4 -13   5     1738.60     1746.52     34.65 o
   5 -13   5       26.80       32.10     20.19 o
   6 -13   5      683.48      757.15     29.66 o
   7 -13   5      719.48      703.87     43.96 o
   8 -13   5      155.26      161.12     37.15 o
   9 -13   5      144.29      105.96     24.84 o
  10 -13   5        1.56      -21.10     21.23 o
 -10 -12   5      417.27      431.03     31.79 o
  -9 -12   5        0.25      -15.96     22.49 o
  -8 -12   5     1110.29     1115.95     39.98 o
  -7 -12   5       37.15       32.02      8.33 o
  -6 -12   5      102.73      100.66     10.67 o
  -5 -12   5      783.02      744.09     19.51 o
  -4 -12   5      254.04      275.28      9.50 o
  -3 -12   5      146.15      140.38      8.68 o
  -2 -12   5      776.36      725.16     12.30 o
  -1 -12   5      677.81      719.84     12.37 o
   0 -12   5      818.18      801.96     12.12 o
   1 -12   5      945.74     1016.12     19.21 o
   2 -12   5     4199.13     4231.36     42.33 o
   3 -12   5       12.73       15.85      5.70 o
   4 -12   5      567.40      563.31     25.08 o
   5 -12   5      991.01      873.37     29.75 o
   6 -12   5       44.66       59.15     16.13 o
   7 -12   5     1094.06     1038.64     34.09 o
   8 -12   5      148.43      181.68     18.77 o
   9 -12   5       35.89       11.69     19.83 o
  10 -12   5      381.47      369.34     32.34 o
  11 -12   5       29.43       24.57     23.00 o
 -10 -11   5      548.31      591.13     30.88 o
  -9 -11   5       79.12       66.62     16.48 o
  -8 -11   5        4.03       14.23      9.50 o
  -7 -11   5     1717.07     1651.37     36.66 o
  -6 -11   5       11.82       17.24      9.21 o
  -5 -11   5       33.57       53.75      7.56 o
  -4 -11   5      589.94      561.16     11.71 o
  -3 -11   5      971.63      913.48     19.35 o
  -2 -11   5       80.58       70.59      5.12 o
  -1 -11   5      318.23      287.55      7.47 o
   0 -11   5     1618.26     1570.55     17.34 o
   1 -11   5       94.62       94.43      5.35 o
   2 -11   5     2377.10     2301.39     25.19 o
   3 -11   5       47.73       62.87      5.94 o
   4 -11   5       10.95       13.23      6.94 o
   5 -11   5     4135.81     4176.77     80.16 o
   6 -11   5      677.39      688.41     26.84 o
   7 -11   5      200.16      189.19     29.27 o
   8 -11   5     1513.89     1423.40     52.35 o
   9 -11   5        0.10      -16.93     18.68 o
  10 -11   5      124.77      131.74     23.18 o
  11 -11   5      144.87      129.81     24.76 o
 -11 -10   5       36.76       58.05     17.24 o
 -10 -10   5        2.36       -2.34     19.17 o
  -9 -10   5      894.30      972.15     30.73 o
  -8 -10   5        4.44       19.36      9.99 o
  -7 -10   5      382.63      357.12     17.34 o
  -6 -10   5      197.71      190.88     10.85 o
  -5 -10   5      458.82      445.07     11.44 o
  -4 -10   5      646.27      676.95     12.01 o
  -3 -10   5      916.47      911.89     12.74 o
  -2 -10   5     2322.19     2315.98     21.54 o
  -1 -10   5      655.33      660.86      9.47 o
   0 -10   5      143.30      104.65      4.63 o
   1 -10   5     1203.84     1128.40     13.24 o
   2 -10   5     1049.48     1028.00     12.70 o
   3 -10   5     5179.24     5014.13     52.46 o
   4 -10   5     2207.88     2105.70     32.77 o
   5 -10   5        4.39       -0.63      6.62 o
   6 -10   5     3407.11     3536.25     57.88 o
   7 -10   5       52.05       58.39     10.68 o
   8 -10   5      345.90      384.94     28.43 o
   9 -10   5      947.76      912.97     40.90 o
  10 -10   5       11.35       -7.03     18.43 o
  11 -10   5       29.95       -4.45     19.48 o
 -11  -9   5      480.49      480.50     24.92 o
 -10  -9   5        0.59      -19.85     13.53 o
  -9  -9   5      357.47      304.57     15.92 o
  -8  -9   5     1165.42     1184.95     26.17 o
  -7  -9   5      399.60      351.82     13.70 o
  -6  -9   5     1584.34     1563.59     54.84 o
  -5  -9   5     1007.00     1011.92     17.65 o
  -4  -9   5      326.31      312.83      8.64 o
  -3  -9   5     2928.43     2892.07     27.21 o
  -2  -9   5      795.88      775.40      9.39 o
  -1  -9   5      253.10      235.33      5.64 o
   0  -9   5      134.41      118.36      4.33 o
   1  -9   5      595.72      547.33      8.02 o
   2  -9   5      204.47      185.49      7.82 o
   3  -9   5     1365.04     1396.96     16.90 o
   4  -9   5     2007.00     2034.80     27.46 o
   5  -9   5      286.31      285.16     12.14 o
   6  -9   5     1197.59     1084.74     25.33 o
   7  -9   5      973.06      998.33     48.95 o
   8  -9   5        7.65        5.07      8.55 o
   9  -9   5      670.99      704.33     58.87 o
  10  -9   5      107.28      103.32     13.52 o
  11  -9   5      339.83      313.53     20.76 o
 -11  -8   5       51.05       41.58     18.04 o
 -10  -8   5      411.69      419.66     26.75 o
  -9  -8   5        3.28       -3.17      8.19 o
  -8  -8   5      642.16      613.60     17.13 o
  -7  -8   5       41.21       25.69      7.30 o
  -6  -8   5        2.90        4.64      5.81 o
  -5  -8   5     1665.11     1605.90     20.82 o
  -4  -8   5      474.74      461.97      9.18 o
  -3  -8   5       36.73       27.67      3.38 o
  -2  -8   5      699.79      664.03      8.08 o
  -1  -8   5     4617.13     4625.55     36.68 o
   0  -8   5     1503.78     1508.72     13.73 o
   1  -8   5      763.40      820.07      9.08 o
   2  -8   5     5610.61     5533.22     41.84 o
   3  -8   5      301.58      343.28      6.82 o
   4  -8   5      247.87      234.78      7.55 o
   5  -8   5     1755.70     1788.82     25.69 o
   6  -8   5       55.35       55.48      6.59 o
   7  -8   5      692.26      752.97     33.53 o
   8  -8   5      193.86      179.11     11.28 o
   9  -8   5        1.70        0.14      8.82 o
  10  -8   5       49.05       39.11     11.59 o
  11  -8   5       14.84       22.30     11.48 o
 -12  -7   5      456.45      484.11     28.42 o
 -11  -7   5        5.00       19.65     31.41 o
 -10  -7   5      759.06      759.53     17.52 o
  -9  -7   5      325.39      324.79     16.25 o
  -8  -7   5      292.43      271.12     13.81 o
  -7  -7   5     1039.44     1100.41     27.25 o
  -6  -7   5        0.58       -1.83      4.91 o
  -5  -7   5        4.09        2.94      3.85 o
  -4  -7   5      536.72      489.18     10.64 o
  -3  -7   5     1637.85     1566.79     17.21 o
  -2  -7   5       28.28       24.56      2.46 o
  -1  -7   5      143.82      166.22      4.73 o
   0  -7   5     4731.42     4624.44     34.43 o
   1  -7   5     4078.84     4179.15     29.04 o
   2  -7   5     2112.24     2133.58     17.95 o
   3  -7   5     7132.56     6960.81     59.19 o
   4  -7   5        0.58        0.84      2.59 o
   5  -7   5     1340.21     1267.79     26.49 o
   6  -7   5     1218.02     1174.25     23.21 o
   7  -7   5      351.87      324.98     13.13 o
   8  -7   5     1605.00     1667.84     48.84 o
   9  -7   5       28.66       28.23     12.93 o
  10  -7   5       16.79        2.30      9.67 o
  11  -7   5     1417.98     1460.51     36.26 o
 -12  -6   5      575.23      599.54     84.32 o
 -11  -6   5      675.01      708.24     25.50 o
 -10  -6   5        5.76        5.51      7.26 o
  -9  -6   5      651.14      628.35     20.08 o
  -8  -6   5      642.93      582.47     18.04 o
  -7  -6   5       11.04        6.73      5.56 o
  -6  -6   5     1647.29     1631.80     19.40 o
  -5  -6   5      150.86      143.77      5.84 o
  -4  -6   5      571.42      608.26      9.59 o
  -3  -6   5      229.44      216.49      6.86 o
  -2  -6   5     3390.36     3325.07     28.22 o
  -1  -6   5      174.83      219.39      4.13 o
   0  -6   5      894.20      982.63      8.80 o
   1  -6   5     5188.14     5336.29     39.40 o
   2  -6   5     1120.62     1119.57      9.82 o
   3  -6   5     1860.96     1844.61     15.56 o
   4  -6   5     4260.69     4422.93     41.98 o
   5  -6   5       96.81      123.70      8.40 o
   6  -6   5     2407.30     2518.53     38.36 o
   7  -6   5      855.89      785.61     41.02 o
   8  -6   5      101.80       67.44      8.47 o
   9  -6   5      735.83      761.87     20.12 o
  10  -6   5        5.18        1.23      8.74 o
  11  -6   5       62.54       72.32     10.93 o
 -12  -5   5       77.30       70.13     16.39 o
 -11  -5   5      827.81      851.71     36.43 o
 -10  -5   5      240.34      261.57     10.36 o
  -9  -5   5      424.72      398.62     12.26 o
  -8  -5   5     2974.78     2927.71     43.52 o
  -7  -5   5        9.78       11.27      4.56 o
  -6  -5   5       31.73       46.18      4.56 o
  -5  -5   5      206.38      198.00      5.54 o
  -4  -5   5     2205.95     2126.56     22.38 o
  -3  -5   5       65.01       54.97      3.14 o
  -2  -5   5       16.32        9.97      2.35 o
  -1  -5   5     3483.09     3451.35     26.94 o
   0  -5   5       16.43       15.40      1.58 o
   1  -5   5     6079.90     6154.25     44.60 o
   2  -5   5     5873.62     6118.79     50.82 o
   3  -5   5      153.57      153.32      4.77 o
   4  -5   5     6282.10     6514.12     50.70 o
   5  -5   5      814.52      835.18     10.77 o
   6  -5   5      180.52      175.15      7.99 o
   7  -5   5     2901.58     2932.72     45.77 o
   8  -5   5       27.46       -2.14      9.01 o
   9  -5   5       26.90       21.71      7.99 o
  10  -5   5      207.77      185.80     13.36 o
  11  -5   5      187.34      205.81     12.90 o
 -12  -4   5       81.63       88.38     14.15 o
 -11  -4   5        2.03        1.10     11.30 o
 -10  -4   5     1938.21     1945.26     43.52 o
  -9  -4   5       34.54       47.75      6.48 o
  -8  -4   5       57.27       59.94      6.37 o
  -7  -4   5      925.44      939.62     13.55 o
  -6  -4   5     2255.99     2279.04     21.02 o
  -5  -4   5      278.12      248.68      5.37 o
  -4  -4   5       84.56      101.95      3.59 o
  -3  -4   5     2093.71     2080.40     20.83 o
  -2  -4   5       54.34       62.41      2.30 o
  -1  -4   5    11202.94    11960.12     88.48 o
   0  -4   5      606.35      599.44      6.09 o
   1  -4   5       34.79       55.10      1.96 o
   2  -4   5     5249.94     5113.55     48.59 o
   3  -4   5      706.08      634.62     11.35 o
   4  -4   5      756.01      776.76      7.89 o
   5  -4   5     3981.63     3928.61     37.92 o
   6  -4   5       28.76       25.95      5.14 o
   7  -4   5      193.80      173.93      9.18 o
   8  -4   5      708.43      687.73     16.23 o
   9  -4   5      200.40      196.42     18.81 o
  10  -4   5        9.67       12.28      9.01 o
  11  -4   5       28.61       29.67     10.26 o
 -13  -3   5        1.79       23.53     15.34 o
 -12  -3   5      476.76      467.31     20.24 o
 -11  -3   5        2.18        9.88      9.80 o
 -10  -3   5      305.60      330.80     14.26 o
  -9  -3   5      925.12      961.74     14.81 o
  -8  -3   5      563.30      564.93     17.81 o
  -7  -3   5      560.37      543.38      8.44 o
  -6  -3   5      109.40      140.74      4.17 o
  -5  -3   5     3138.42     3126.82     24.78 o
  -4  -3   5     3951.01     4453.15     34.86 o
  -3  -3   5     9618.40    10417.26     85.98 o
  -2  -3   5    15441.58    16352.78    140.40 o
  -1  -3   5      488.34      507.00      5.24 o
   0  -3   5     6298.03     6282.38     45.12 o
   1  -3   5     2622.93     2646.45     21.41 o
   2  -3   5      282.51      333.46      6.96 o
   3  -3   5    11738.78    12219.78     95.01 o
   4  -3   5       50.48       40.55      2.20 o
   5  -3   5       38.41       37.56      4.59 o
   6  -3   5     1872.17     1951.34     27.37 o
   7  -3   5      214.56      219.93     12.89 o
   8  -3   5       96.27       95.44      8.44 o
   9  -3   5       37.17       24.43      8.21 o
  10  -3   5      320.17      352.60     15.08 o
  11  -3   5       15.46       13.91     12.51 o
 -12  -2   5      149.90      172.61     14.64 o
 -11  -2   5      491.61      531.18     30.85 o
 -10  -2   5      301.59      304.17     14.57 o
  -9  -2   5      134.00      149.39      8.08 o
  -8  -2   5      332.60      348.06      8.32 o
  -7  -2   5     1114.91     1077.35     12.75 o
  -6  -2   5     1189.97     1216.11     12.31 o
  -5  -2   5      142.37      143.19      3.95 o
  -4  -2   5     4929.61     5302.13     42.79 o
  -3  -2   5       67.20       58.46      2.15 o
  -2  -2   5     2266.61     2264.23     19.26 o
  -1  -2   5     7076.56     7403.49     55.10 o
   0  -2   5      483.51      499.68      5.08 o
   1  -2   5    14875.24    15102.74    111.44 o
   2  -2   5       14.79        7.45      1.63 o
   3  -2   5     1563.88     1636.57     15.83 o
   4  -2   5     3462.41     3260.17     25.41 o
   5  -2   5     1421.41     1456.46     16.55 o
   6  -2   5      296.21      319.72     10.33 o
   7  -2   5      467.45      471.33     17.32 o
   8  -2   5      192.60      171.64     13.38 o
   9  -2   5     1173.36     1243.29     26.22 o
  10  -2   5        1.87       10.56      9.54 o
  11  -2   5      108.37      134.28     19.90 o
 -12  -1   5        0.23      -29.32     22.74 o
 -11  -1   5      659.77      743.79     33.43 o
 -10  -1   5      330.68      312.61     16.21 o
  -9  -1   5      117.36      110.77      7.99 o
  -8  -1   5     3251.35     3236.72     31.49 o
  -7  -1   5      739.27      779.51      9.39 o
  -6  -1   5      267.85      251.09      7.21 o
  -5  -1   5     3013.72     3318.08     28.24 o
  -4  -1   5    10685.39    11302.55     84.20 o
  -3  -1   5      882.82     1025.35     10.12 o
  -2  -1   5       55.09       57.08      2.45 o
  -1  -1   5    26759.16    27380.46    190.92 o
   0  -1   5      132.16      152.54      3.32 o
   1  -1   5     1972.26     2000.43     16.89 o
   2  -1   5     4418.78     4285.07     41.11 o
   3  -1   5        0.50        2.89      2.08 o
   4  -1   5     2061.49     1887.40     19.59 o
   5  -1   5     1797.14     1820.77     18.37 o
   6  -1   5       82.83       89.11      8.14 o
   7  -1   5     1166.49     1134.88     37.06 o
   8  -1   5        5.66       -0.63     10.32 o
   9  -1   5       58.23       44.24     12.53 o
  10  -1   5       49.53       53.52     10.66 o
  11  -1   5       88.47      105.43     18.58 o
 -12   0   5      274.90      260.14     34.55 o
 -11   0   5      122.97      143.21     27.02 o
 -10   0   5     1324.27     1377.93     55.51 o
  -9   0   5        0.89        1.08      5.30 o
  -8   0   5      133.61      137.34      5.30 o
  -7   0   5     1223.44     1273.57     14.07 o
  -6   0   5     1047.23     1093.95     11.28 o
  -5   0   5      577.13      592.50      7.43 o
  -4   0   5        1.21       -1.96      1.83 o
  -3   0   5     3295.89     3289.07     29.36 o
  -2   0   5      164.31      157.56      3.73 o
  -1   0   5     2795.75     2831.60     22.72 o
   0   0   5     8069.81     8280.39     56.13 o
   1   0   5        1.86       -2.49      1.95 o
   2   0   5     7421.72     7726.28     59.25 o
   3   0   5       98.67       81.12      3.69 o
   4   0   5      524.23      588.58      8.70 o
   5   0   5     3829.92     3824.00     39.09 o
   6   0   5      256.99      268.16     11.56 o
   7   0   5      169.96      157.41     12.71 o
   8   0   5      869.40      846.68     24.90 o
   9   0   5      250.07      228.36     21.37 o
  10   0   5       17.73        8.58     14.59 o
  11   0   5       90.61       91.02     19.20 o
 -12   1   5     1093.53     1190.00     59.16 o
 -11   1   5      168.26      162.10     28.55 o
 -10   1   5       14.90       13.03     14.82 o
  -9   1   5      919.00      940.51     19.15 o
  -8   1   5       62.33       66.11      5.58 o
  -7   1   5      323.14      345.91      7.33 o
  -6   1   5      258.31      319.48      6.36 o
  -5   1   5     1105.12     1134.25     13.98 o
  -4   1   5        0.47        0.56      2.68 o
  -3   1   5      307.20      272.73      4.66 o
  -2   1   5     9988.72    10343.74     81.77 o
  -1   1   5       47.37       36.49      2.28 o
   0   1   5     6165.00     6255.17     43.27 o
   1   1   5    11640.71    12128.24     85.98 o
   2   1   5     1636.54     1732.91     17.87 o
   3   1   5     4163.47     3917.11     36.24 o
   4   1   5     5851.43     5981.29     57.56 o
   5   1   5      128.31      127.60      6.46 o
   6   1   5     3169.65     3128.15     34.60 o
   7   1   5       69.63       60.04     11.21 o
   8   1   5       10.82       15.64     11.39 o
   9   1   5      141.09      164.94     17.51 o
  10   1   5      373.56      346.88     17.05 o
  11   1   5        0.27       32.37     33.02 o
 -12   2   5       18.71       30.85     24.75 o
 -11   2   5      831.36      753.12     46.73 o
 -10   2   5       65.07       51.18     10.95 o
  -9   2   5       11.21       12.13      7.65 o
  -8   2   5      530.43      540.53     13.16 o
  -7   2   5      744.64      751.64     14.33 o
  -6   2   5      137.93      145.50      6.38 o
  -5   2   5      250.94      241.30      7.91 o
  -4   2   5     6939.50     6972.05     64.03 o
  -3   2   5      509.31      575.84      8.81 o
  -2   2   5     2081.57     2047.39     22.86 o
  -1   2   5     1872.59     1867.07     15.51 o
   0   2   5      829.40      921.38      8.94 o
   1   2   5    12879.63    13430.81     90.73 o
   2   2   5      484.61      470.28      7.47 o
   3   2   5       86.32      103.57      5.36 o
   4   2   5     4809.83     4680.08     51.13 o
   5   2   5      113.01       94.17      8.92 o
   6   2   5     1566.14     1487.44     32.96 o
   7   2   5      128.68      128.13     13.45 o
   8   2   5      342.53      313.96     18.25 o
   9   2   5      123.92      134.28     16.44 o
  10   2   5        2.68      -15.56     13.66 o
  11   2   5      280.50      333.93     45.52 o
 -11   3   5       37.63       55.47     14.64 o
 -10   3   5      778.19      828.83     21.96 o
  -9   3   5      193.04      219.77     12.30 o
  -8   3   5      287.51      292.53     14.25 o
  -7   3   5      354.94      358.44     12.28 o
  -6   3   5      123.38      113.57      4.86 o
  -5   3   5      131.07      101.66      4.49 o
  -4   3   5      805.43      781.17     11.22 o
  -3   3   5     1420.01     1341.55     17.42 o
  -2   3   5       44.67       55.98      3.34 o
  -1   3   5     7025.71     7078.61     54.08 o
   0   3   5      215.24      191.42      4.54 o
   1   3   5      136.36      152.61      4.26 o
   2   3   5     7532.37     7610.27     67.66 o
   3   3   5      114.21       98.07      5.49 o
   4   3   5      245.79      237.74      9.27 o
   5   3   5     1560.34     1485.85     23.29 o
   6   3   5       35.12       34.08      6.80 o
   7   3   5       54.08       46.72     15.10 o
   8   3   5        0.81        5.14     12.39 o
   9   3   5       34.69       -7.93     18.57 o
  10   3   5       75.20       86.02     29.80 o
 -12   4   5      437.67      403.54     23.64 o
 -11   4   5      280.91      277.54     24.10 o
 -10   4   5      810.81      883.81     26.97 o
  -9   4   5        3.32        9.02      7.96 o
  -8   4   5     4163.34     4303.25     59.13 o
  -7   4   5     2451.17     2547.65     38.12 o
  -6   4   5      879.72      853.54     18.08 o
  -5   4   5     2507.67     2606.74     55.99 o
  -4   4   5      288.29      295.74      9.15 o
  -3   4   5     8163.18     8213.25     83.36 o
  -2   4   5      755.74      755.81      9.48 o
  -1   4   5      298.46      279.24      5.75 o
   0   4   5     3675.58     3445.76     28.85 o
   1   4   5      118.80      111.59      4.58 o
   2   4   5      536.16      487.93      9.16 o
   3   4   5     1939.20     1920.06     40.16 o
   4   4   5      791.86      812.59     15.98 o
   5   4   5      460.35      495.57     19.56 o
   6   4   5      246.38      283.69     11.43 o
   7   4   5      193.38      190.88     17.31 o
   8   4   5      121.65      154.44     22.27 o
   9   4   5        3.75       24.43     19.83 o
  10   4   5      161.82      163.65     39.48 o
 -13   5   5        1.11      -15.32     14.20 o
 -12   5   5       89.13       71.69     16.79 o
 -11   5   5        4.71        0.72     12.31 o
 -10   5   5      206.11      224.97     20.27 o
  -9   5   5      104.38      123.95     12.30 o
  -8   5   5      423.05      427.29     17.16 o
  -7   5   5      554.81      542.64     17.90 o
  -6   5   5      108.27      103.22      8.06 o
  -5   5   5     3886.90     3881.69     47.09 o
  -4   5   5     2086.41     2131.83     28.80 o
  -3   5   5      941.92      917.60     15.29 o
  -2   5   5     5338.71     5192.19     46.41 o
  -1   5   5      423.31      363.20      7.78 o
   0   5   5      159.51      143.24      5.05 o
   1   5   5     5791.52     5531.82     52.37 o
   2   5   5       81.65       76.14      5.50 o
   3   5   5     1878.82     1813.68     26.86 o
   4   5   5       14.45       20.91      7.03 o
   5   5   5      410.83      364.08     13.76 o
   6   5   5      438.17      450.54     19.47 o
   7   5   5      247.26      231.57     18.72 o
   8   5   5      200.65      187.00     24.19 o
   9   5   5       50.15       76.43     22.39 o
  10   5   5      200.00      235.07     41.89 o
 -12   6   5       51.32       14.39     16.95 o
 -11   6   5      586.49      575.36     31.64 o
 -10   6   5        3.98       10.49     16.02 o
  -9   6   5      178.41      191.67     22.90 o
  -8   6   5        5.96       10.53      9.45 o
  -7   6   5     3319.80     3431.00     57.62 o
  -6   6   5      372.92      398.87     13.14 o
  -5   6   5        9.44        9.24      5.41 o
  -4   6   5     5547.01     5522.30     57.53 o
  -3   6   5      522.92      533.66     11.36 o
  -2   6   5      251.59      249.62      6.81 o
  -1   6   5     3930.30     3674.17     34.07 o
   0   6   5       82.69       74.00      4.51 o
   1   6   5     1311.60     1265.65     15.87 o
   2   6   5     1247.65     1198.04     15.19 o
   3   6   5      203.88      176.77      9.04 o
   4   6   5      362.05      385.07     15.34 o
   5   6   5        5.95        8.80      8.03 o
   6   6   5      172.64      176.66     12.39 o
   7   6   5      316.63      293.20     18.34 o
   8   6   5      770.64      829.12     38.89 o
   9   6   5      103.69      124.94     40.89 o
 -12   7   5        0.48       19.35     18.48 o
 -11   7   5        6.06       -3.96     17.28 o
 -10   7   5      257.47      256.46     24.32 o
  -9   7   5      757.66      739.31     35.70 o
  -8   7   5       43.15       30.22     12.97 o
  -7   7   5       27.10       31.89      9.93 o
  -6   7   5     2560.55     2531.79     35.21 o
  -5   7   5      174.19      173.72      9.47 o
  -4   7   5      940.14      954.60     18.48 o
  -3   7   5     1830.43     1885.77     32.89 o
  -2   7   5      214.12      234.68      7.88 o
  -1   7   5     2691.61     2546.32     24.56 o
   0   7   5     1037.21      987.70     13.67 o
   1   7   5       57.99       68.86      5.36 o
   2   7   5     2625.26     2558.34     26.80 o
   3   7   5        5.07        4.31      5.70 o
   4   7   5       35.59       16.24      7.73 o
   5   7   5      552.99      493.79     18.78 o
   6   7   5      462.70      458.90     23.57 o
   7   7   5        5.86        0.65     12.14 o
   8   7   5        2.50       -7.45     19.42 o
   9   7   5      218.32      220.14     39.42 o
 -12   8   5      205.65      242.44     26.32 o
 -11   8   5       77.22       42.92     20.40 o
 -10   8   5       21.23       22.38     19.04 o
  -9   8   5      179.84      148.11     21.50 o
  -8   8   5      183.14      201.16     19.03 o
  -7   8   5        0.65        2.40     12.34 o
  -6   8   5      156.72      149.33     11.80 o
  -5   8   5     2002.81     1894.53     30.17 o
  -4   8   5        1.27        0.25      5.78 o
  -3   8   5     3031.67     2835.51     41.25 o
  -2   8   5     1216.76     1169.31     16.99 o
  -1   8   5       11.41       19.30      4.97 o
   0   8   5     2030.00     2002.46     22.68 o
   1   8   5      116.92      138.56      6.72 o
   2   8   5       18.42       25.07      6.35 o
   3   8   5     1243.27     1262.97     28.65 o
   4   8   5        4.19        8.55      7.24 o
   5   8   5       30.88       26.92     13.75 o
   6   8   5      175.52      174.49     15.93 o
   7   8   5      598.92      616.99     36.84 o
   8   8   5       13.23      -25.19     19.55 o
 -12   9   5       72.60       81.65     23.82 o
 -11   9   5      170.56      154.04     25.26 o
 -10   9   5      162.51      118.94     24.20 o
  -9   9   5      190.13      188.71     25.56 o
  -8   9   5      114.00      117.90     22.08 o
  -7   9   5     1286.66     1258.39     37.05 o
  -6   9   5        6.64       15.92     11.11 o
  -5   9   5      456.87      462.54     16.24 o
  -4   9   5      556.16      549.13     13.83 o
  -3   9   5       88.63       92.89      7.90 o
  -2   9   5     1975.27     1927.71     24.16 o
  -1   9   5     1591.09     1582.18     22.81 o
   0   9   5      121.24      102.30      7.92 o
   1   9   5     1309.32     1283.04     18.46 o
   2   9   5       85.15       77.05      7.98 o
   3   9   5       61.21       53.86      9.18 o
   4   9   5      794.62      819.32     20.04 o
   5   9   5      374.90      378.68     25.50 o
   6   9   5      164.89      168.73     14.07 o
   7   9   5        0.06       21.61     13.34 o
   8   9   5       76.80       39.82     32.83 o
 -11  10   5       19.58       16.72     22.52 o
 -10  10   5       61.14       12.51     22.16 o
  -9  10   5      166.62      168.31     26.09 o
  -8  10   5      108.58       70.49     22.64 o
  -7  10   5      693.88      625.58     28.65 o
  -6  10   5      304.20      297.36     24.05 o
  -5  10   5        0.08       -7.20      7.74 o
  -4  10   5     3770.85     3602.60     76.73 o
  -3  10   5      982.59      997.57     20.66 o
  -2  10   5      485.19      469.30     13.66 o
  -1  10   5     3389.63     3313.91     42.72 o
   0  10   5      241.52      239.51     18.74 o
   1  10   5      208.16      205.26      9.59 o
   2  10   5      970.96     1009.03     19.68 o
   3  10   5       51.74       36.09      9.23 o
   4  10   5      105.65      107.63     11.30 o
   5  10   5      135.22      163.03     15.14 o
   6  10   5      121.39      133.68     18.79 o
   7  10   5      134.92      114.87     33.76 o
 -11  11   5      117.73       53.67     24.56 o
 -10  11   5      140.84      181.13     28.62 o
  -9  11   5      283.70      273.39     31.44 o
  -8  11   5      564.00      582.92     38.34 o
  -7  11   5       74.40       89.42     52.97 o
  -6  11   5      867.75      879.25     35.09 o
  -5  11   5      534.04      511.88     26.08 o
  -4  11   5        3.52        2.27      8.31 o
  -3  11   5     2413.86     2516.83     45.64 o
  -2  11   5       30.29       29.42      8.15 o
  -1  11   5      379.10      382.05     14.00 o
   0  11   5      960.39     1005.07     22.84 o
   1  11   5       63.82       75.74      9.83 o
   2  11   5      621.61      593.04     20.14 o
   3  11   5        2.15       15.67      9.62 o
   4  11   5      126.39      122.08     15.56 o
   5  11   5      129.74      146.94     14.68 o
   6  11   5      183.65      164.00     17.26 o
   7  11   5        2.84       -8.45     21.14 o
 -10  12   5      292.60      295.04     33.65 o
  -9  12   5       52.38       76.63     26.76 o
  -8  12   5     1163.63     1032.01     50.53 o
  -7  12   5        7.20       15.89     17.26 o
  -6  12   5      103.83       64.59     18.98 o
  -5  12   5      788.56      838.01     27.42 o
  -4  12   5        8.41       15.20     10.15 o
  -3  12   5      256.99      256.62     16.34 o
  -2  12   5      689.29      657.84     18.91 o
  -1  12   5      180.65      176.28     12.34 o
   0  12   5      992.71     1047.03     24.31 o
   1  12   5      415.01      397.25     33.85 o
   2  12   5      193.82      203.03     17.32 o
   3  12   5       90.58       85.80     22.23 o
   4  12   5       41.02       49.90     13.08 o
   5  12   5      195.97      244.83     15.78 o
   6  12   5        5.31       -7.46     15.39 o
 -10  13   5      373.34      309.98     36.81 o
  -9  13   5        0.60      -38.82     24.73 o
  -8  13   5       45.90       93.96     26.77 o
  -7  13   5      436.94      490.74     34.56 o
  -6  13   5      214.30      203.32     24.27 o
  -5  13   5      141.21      130.16     16.31 o
  -4  13   5      619.72      644.21     26.75 o
  -3  13   5        0.90       -1.40     16.60 o
  -2  13   5      646.75      643.13     19.80 o
  -1  13   5       94.64      116.46     12.14 o
   0  13   5      121.76       80.28     13.74 o
   1  13   5      229.19      256.77     15.07 o
   2  13   5       46.97       47.93     16.98 o
   3  13   5       58.97      101.32     19.79 o
   4  13   5      192.54      241.84     41.62 o
   5  13   5       49.14       50.02     19.54 o
  -9  14   5      100.16       87.01     30.62 o
  -8  14   5       14.66       22.88     26.95 o
  -7  14   5      163.45      198.90     33.81 o
  -6  14   5      565.74      562.49     44.70 o
  -5  14   5        7.88       19.80     14.56 o
  -4  14   5      120.26      108.02     20.59 o
  -3  14   5      366.88      390.08     21.94 o
  -2  14   5      257.04      271.00     14.60 o
  -1  14   5      251.21      294.27     16.90 o
   0  14   5      241.70      246.20     20.80 o
   1  14   5        0.05        5.34     16.33 o
   2  14   5      423.59      480.18     33.58 o
   3  14   5       24.93       20.02     18.77 o
   4  14   5        8.41        1.30     23.99 o
  -8  15   5      109.47       74.94     30.89 o
  -7  15   5       59.65       35.91     29.68 o
  -6  15   5      330.88      387.69     27.65 o
  -5  15   5      198.41      175.23     30.43 o
  -4  15   5       28.95       16.64     24.51 o
  -3  15   5      598.71      633.31     43.46 o
  -2  15   5       21.76        0.31     16.71 o
  -1  15   5       95.43       95.81     13.90 o
   0  15   5       79.94       93.13     14.17 o
   1  15   5      141.71      158.52     20.96 o
   2  15   5        7.38      -10.45     17.81 o
   3  15   5       56.60       71.57     26.25 o
  -7  16   5      453.89      457.63     61.70 o
  -6  16   5        1.05      -36.15     25.29 o
  -5  16   5      302.61      332.85     36.60 o
  -4  16   5       18.47       16.23     25.62 o
  -3  16   5        1.77       10.73     23.96 o
  -2  16   5      156.31      173.15     27.98 o
  -1  16   5       15.89        5.69     12.98 o
   0  16   5       35.07       31.57     13.69 o
   1  16   5      101.02      140.36     21.77 o
   2  16   5       39.99       48.18     25.05 o
  -5  17   5       21.65       21.28     28.16 o
  -4  17   5      307.25      360.49     36.99 o
  -3  17   5        1.74      -16.01     24.25 o
  -2  17   5       23.23       33.29     24.91 o
  -1  17   5      562.42      615.53     43.21 o
   0  17   5      174.04      185.07     27.55 o
  -2 -21   6        3.05       -0.65     19.37 o
  -1 -21   6        1.93       23.51     19.04 o
   0 -21   6      118.23      104.75     17.80 o
   1 -21   6       42.16       39.23     25.66 o
   2 -21   6       53.76       15.03     25.64 o
   3 -21   6       15.53      -16.16     24.91 o
   4 -21   6        0.08      -27.09     25.73 o
  -4 -20   6        4.56        7.91     21.12 o
  -3 -20   6       10.43       24.55     19.54 o
  -2 -20   6      354.96      374.69     23.04 o
  -1 -20   6       19.15        7.38     11.62 o
   0 -20   6       42.92       48.98     14.00 o
   1 -20   6      437.65      475.69     33.18 o
   2 -20   6        1.90       14.30     21.87 o
   3 -20   6       70.71      104.02     20.66 o
   4 -20   6      257.18      322.99     27.52 o
   5 -20   6       10.13      -37.63     24.86 o
   6 -20   6      154.47      133.10     23.74 o
  -5 -19   6        1.01       12.41     19.86 o
  -4 -19   6      157.50      175.52     19.27 o
  -3 -19   6        6.73       23.07     15.65 o
  -2 -19   6        5.88        6.73     15.18 o
  -1 -19   6      309.63      350.45     18.52 o
   0 -19   6       21.88       15.22     11.64 o
   1 -19   6      507.28      584.37     31.37 o
   2 -19   6      123.04      130.86     24.72 o
   3 -19   6        5.86       21.12     17.86 o
   4 -19   6      348.56      362.46     27.07 o
   5 -19   6       90.08       65.34     18.66 o
   6 -19   6        0.16      -31.00     19.53 o
   7 -19   6      278.06      290.82     40.05 o
  -6 -18   6      146.01      140.46     22.88 o
  -5 -18   6       46.49       51.28     16.21 o
  -4 -18   6       15.17       -0.23     14.41 o
  -3 -18   6      557.65      560.11     69.54 o
  -2 -18   6        4.37        8.11     12.33 o
  -1 -18   6      263.67      271.36     15.27 o
   0 -18   6      311.00      306.70     16.01 o
   1 -18   6      103.32      119.48     19.30 o
   2 -18   6      954.36     1002.42     36.75 o
   3 -18   6      363.76      398.90     26.14 o
   4 -18   6        6.42       13.41     15.83 o
   5 -18   6     1041.50     1073.04     39.17 o
   6 -18   6        6.52      -23.30     32.55 o
   7 -18   6       70.19       58.59     20.80 o
   8 -18   6      207.82      221.03     37.96 o
  -7 -17   6      125.35      139.12     25.90 o
  -6 -17   6       25.67       38.37     14.62 o
  -5 -17   6       42.40       67.99     14.57 o
  -4 -17   6      199.04      229.08     19.09 o
  -3 -17   6      307.64      322.42     17.75 o
  -2 -17   6      450.88      443.59     16.11 o
  -1 -17   6        0.63        7.50     10.13 o
   0 -17   6     1394.99     1395.14     28.20 o
   1 -17   6       42.19       42.51      9.27 o
   2 -17   6      436.32      421.28     24.81 o
   3 -17   6     1889.92     1904.28     72.54 o
   4 -17   6       41.20       29.38     22.63 o
   5 -17   6      473.71      512.19     39.70 o
   6 -17   6      235.66      245.21     29.75 o
   7 -17   6       71.55       71.21     20.33 o
   8 -17   6      148.04      135.63     23.18 o
  -8 -16   6        6.69        7.08     21.87 o
  -7 -16   6       19.93       23.08     17.66 o
  -6 -16   6      240.97      233.18     17.01 o
  -5 -16   6       20.33       12.88     13.73 o
  -4 -16   6       43.02       52.47     10.09 o
  -3 -16   6       73.79       91.39     12.83 o
  -2 -16   6     1019.63     1079.05     21.70 o
  -1 -16   6      474.86      470.79     15.76 o
   0 -16   6      217.85      216.17     11.51 o
   1 -16   6      813.65      880.35     19.70 o
   2 -16   6      268.15      249.14     15.72 o
   3 -16   6     1065.03     1080.97     28.99 o
   4 -16   6      223.57      221.14     16.49 o
   5 -16   6       81.33      155.60     33.24 o
   6 -16   6      473.62      446.78     28.10 o
   7 -16   6      159.95      159.81     21.67 o
   8 -16   6       19.19       -1.68     26.39 o
   9 -16   6      124.60       90.12     29.36 o
  -8 -15   6      133.15      146.59     19.79 o
  -7 -15   6      120.75      108.58     17.93 o
  -6 -15   6       10.41       -6.86     11.41 o
  -5 -15   6       36.02       28.28      9.44 o
  -4 -15   6     1474.39     1454.40     24.68 o
  -3 -15   6       10.10       13.46      8.14 o
  -2 -15   6       33.53       42.08      7.17 o
  -1 -15   6     1421.73     1408.20     22.72 o
   0 -15   6       13.31       16.01      7.60 o
   1 -15   6      315.90      319.88     12.23 o
   2 -15   6     1196.05     1179.88     22.88 o
   3 -15   6        1.72        0.78     10.40 o
   4 -15   6      450.20      481.73     20.49 o
   5 -15   6       59.60      106.55     17.78 o
   6 -15   6        2.26        9.52     15.48 o
   7 -15   6      196.34      191.16     30.22 o
   8 -15   6       15.05       -9.68     17.01 o
   9 -15   6        4.12       20.16     24.84 o
  -9 -14   6        0.15        1.79     18.13 o
  -8 -14   6       12.48       21.91     23.99 o
  -7 -14   6        6.45       15.28     16.44 o
  -6 -14   6      124.54      126.30     12.26 o
  -5 -14   6      359.54      339.46     13.31 o
  -4 -14   6      103.06      101.30      9.24 o
  -3 -14   6      193.65      209.31     11.53 o
  -2 -14   6        4.06        5.33      5.25 o
  -1 -14   6      526.81      505.55     13.85 o
   0 -14   6     2126.90     2104.45     33.96 o
   1 -14   6       14.09        5.69      5.79 o
   2 -14   6      547.13      550.19     15.64 o
   3 -14   6      593.85      524.98     23.59 o
   4 -14   6        2.93        8.66     10.07 o
   5 -14   6      810.29      814.92     61.11 o
   6 -14   6        1.38      -16.00     13.77 o
   7 -14   6       13.23       34.11     23.98 o
   8 -14   6      362.22      372.27     52.89 o
   9 -14   6       54.57       41.73     24.55 o
  10 -14   6       26.40       -3.21     24.33 o
 -10 -13   6        1.23      -31.86     20.01 o
  -9 -13   6      131.43      136.20     19.07 o
  -8 -13   6       51.15       72.44     16.66 o
  -7 -13   6       42.42       37.46     10.63 o
  -6 -13   6        5.10        9.93      9.52 o
  -5 -13   6     1534.38     1490.82     30.57 o
  -4 -13   6      196.59      178.64      9.20 o
  -3 -13   6      810.38      831.39     15.12 o
  -2 -13   6      764.44      747.71     12.50 o
  -1 -13   6       10.65        6.99      4.96 o
   0 -13   6      493.39      465.40     11.45 o
   1 -13   6      317.97      331.48     10.07 o
   2 -13   6      435.35      389.02     11.38 o
   3 -13   6      874.98      841.48     17.61 o
   4 -13   6      928.74      899.62     23.87 o
   5 -13   6       18.84       10.88     12.91 o
   6 -13   6      118.63      116.25     18.63 o
   7 -13   6       24.21       12.96     14.02 o
   8 -13   6       43.91       41.36     18.19 o
   9 -13   6        3.34       -6.56     20.92 o
  10 -13   6       89.24       70.75     25.35 o
 -10 -12   6      141.04      122.04     27.84 o
  -9 -12   6       17.59       21.51     17.77 o
  -8 -12   6      220.90      198.14     14.79 o
  -7 -12   6      748.40      747.35     32.31 o
  -6 -12   6       18.28       20.16      8.79 o
  -5 -12   6       10.18        5.88      6.12 o
  -4 -12   6      903.80      887.51     15.71 o
  -3 -12   6       61.51       52.88      5.98 o
  -2 -12   6     1179.99     1121.16     14.72 o
  -1 -12   6     1233.45     1207.87     16.10 o
   0 -12   6        0.60       -6.32      4.28 o
   1 -12   6     2537.14     2538.77     28.27 o
   2 -12   6      277.27      279.45      8.54 o
   3 -12   6      146.24      142.40      8.37 o
   4 -12   6     2822.53     2838.90     86.94 o
   5 -12   6      318.26      295.39     19.79 o
   6 -12   6       16.18       12.99     12.41 o
   7 -12   6      183.11      192.91     30.60 o
   8 -12   6      271.50      252.58     27.88 o
   9 -12   6        3.81       23.21     20.13 o
  10 -12   6        4.55      -29.13     20.65 o
 -10 -11   6       31.52       30.18     15.87 o
  -9 -11   6      174.03      198.73     18.83 o
  -8 -11   6       29.89       45.66     10.07 o
  -7 -11   6       16.73       15.69      9.27 o
  -6 -11   6     1514.86     1454.29     35.43 o
  -5 -11   6      148.19      125.43      8.72 o
  -4 -11   6     2621.60     2506.64     27.26 o
  -3 -11   6     2735.34     2710.90     28.51 o
  -2 -11   6       47.76       37.37      4.34 o
  -1 -11   6     3108.97     2992.79     27.95 o
   0 -11   6     1324.38     1323.66     15.49 o
   1 -11   6      118.31      107.08      5.38 o
   2 -11   6     5238.24     5195.21     49.46 o
   3 -11   6        1.61       -8.16      4.65 o
   4 -11   6       13.18        0.99      7.90 o
   5 -11   6     2212.55     2099.86     48.02 o
   6 -11   6      316.88      352.75     17.28 o
   7 -11   6      400.23      415.42     37.75 o
   8 -11   6       43.26       63.45     20.87 o
   9 -11   6      731.82      651.17     37.94 o
  10 -11   6      139.80      141.23     25.06 o
  11 -11   6      254.48      243.23     29.39 o
 -11 -10   6        8.40        2.35     20.20 o
 -10 -10   6       98.30      105.32     24.50 o
  -9 -10   6       46.55       27.54     11.11 o
  -8 -10   6      581.41      590.38     23.33 o
  -7 -10   6      630.63      523.44     26.45 o
  -6 -10   6      159.63      167.61      9.56 o
  -5 -10   6     1192.36     1109.18     19.52 o
  -4 -10   6        0.30       -2.15      3.87 o
  -3 -10   6     2946.40     2876.55     29.33 o
  -2 -10   6     1545.24     1557.10     15.90 o
  -1 -10   6       89.70       95.08      4.38 o
   0 -10   6     6268.29     6275.21     49.37 o
   1 -10   6       41.38       42.19      3.83 o
   2 -10   6      918.32      882.38     13.04 o
   3 -10   6      980.77      995.54     17.38 o
   4 -10   6      151.96      128.05     12.90 o
   5 -10   6     1134.55     1132.29     23.48 o
   6 -10   6      224.63      237.58     14.51 o
   7 -10   6      498.73      568.27     30.44 o
   8 -10   6      364.13      312.53     18.85 o
   9 -10   6      131.88      136.73     17.10 o
  10 -10   6       98.13      105.59     15.03 o
  11 -10   6      100.82       87.99     22.92 o
 -11  -9   6      151.82      143.07     21.24 o
 -10  -9   6      185.82      171.65     17.52 o
  -9  -9   6      423.33      447.80     15.88 o
  -8  -9   6      272.13      266.60     12.66 o
  -7  -9   6       26.46       34.27      5.95 o
  -6  -9   6      278.50      243.38     10.00 o
  -5  -9   6     2388.49     2316.08     27.24 o
  -4  -9   6      423.29      419.52      8.31 o
  -3  -9   6       62.50       64.99      4.29 o
  -2  -9   6     6293.32     6342.01     49.57 o
  -1  -9   6      471.18      504.85      7.85 o
   0  -9   6     4375.89     4450.26     35.84 o
   1  -9   6     2844.18     2790.46     23.96 o
   2  -9   6      285.02      266.73      7.11 o
   3  -9   6     1339.98     1359.44     16.22 o
   4  -9   6       11.91       -4.35      7.25 o
   5  -9   6      788.71      711.36     17.86 o
   6  -9   6      888.30      872.40     26.47 o
   7  -9   6      291.35      246.82     13.28 o
   8  -9   6       32.45       19.87      9.33 o
   9  -9   6      205.48      219.99     14.11 o
  10  -9   6      433.22      469.35     23.34 o
  11  -9   6       14.30       17.33     19.56 o
 -12  -8   6        1.32       11.20     18.35 o
 -11  -8   6      226.42      223.48     21.83 o
 -10  -8   6      269.87      278.13     29.00 o
  -9  -8   6       29.49       32.63      8.44 o
  -8  -8   6      132.71      123.41     11.51 o
  -7  -8   6     1664.72     1623.89     23.66 o
  -6  -8   6      194.74      157.93      8.29 o
  -5  -8   6      790.94      764.60     11.97 o
  -4  -8   6     4636.02     4513.91     39.10 o
  -3  -8   6       10.72        7.34      2.88 o
  -2  -8   6     2291.73     2314.49     19.30 o
  -1  -8   6     4388.40     4325.42     32.87 o
   0  -8   6      188.78      217.75      5.07 o
   1  -8   6     5661.75     5577.98     44.75 o
   2  -8   6       43.98       40.75      2.88 o
   3  -8   6      544.51      593.04      7.66 o
   4  -8   6     3279.78     3263.60     44.14 o
   5  -8   6        7.73        3.10      5.44 o
   6  -8   6       15.35       22.26      8.63 o
   7  -8   6      307.08      276.74     20.32 o
   8  -8   6      358.74      403.58     18.65 o
   9  -8   6       26.36       10.96     10.20 o
  10  -8   6       70.61       61.56     13.57 o
  11  -8   6      515.06      485.56     28.23 o
 -12  -7   6       16.24        9.70     17.36 o
 -11  -7   6      144.47      120.44     18.58 o
 -10  -7   6      424.86      416.28     14.49 o
  -9  -7   6      753.96      678.61     16.87 o
  -8  -7   6       28.68       35.54      6.98 o
  -7  -7   6      737.10      659.51     17.24 o
  -6  -7   6     4470.96     4387.39     64.51 o
  -5  -7   6      178.44      172.88      6.34 o
  -4  -7   6      530.62      470.76      9.07 o
  -3  -7   6     7066.66     7034.30     61.41 o
  -2  -7   6      330.23      334.16      5.58 o
  -1  -7   6     6364.69     6253.67     43.52 o
   0  -7   6     7678.98     7837.28     51.96 o
   1  -7   6        3.49        4.46      1.74 o
   2  -7   6     3628.34     3562.16     29.27 o
   3  -7   6      302.53      265.82      4.66 o
   4  -7   6      190.91      208.17      6.44 o
   5  -7   6      953.16      914.70     16.56 o
   6  -7   6     1156.34     1201.54     36.11 o
   7  -7   6      227.19      184.90     20.36 o
   8  -7   6        1.45       -6.27      8.12 o
   9  -7   6      903.71      983.83     24.23 o
  10  -7   6      106.21      120.57     11.62 o
  11  -7   6        2.72        6.06     14.25 o
 -12  -6   6       93.98      111.88     20.11 o
 -11  -6   6       55.72       35.00     18.78 o
 -10  -6   6       18.45       17.55      9.04 o
  -9  -6   6       30.12       18.24      7.52 o
  -8  -6   6     1143.04     1151.22     17.67 o
  -7  -6   6        6.12        1.11      6.54 o
  -6  -6   6      666.58      673.09     12.43 o
  -5  -6   6     2808.29     2775.28     28.99 o
  -4  -6   6      332.12      370.80      7.34 o
  -3  -6   6     5143.54     5155.11     48.38 o
  -2  -6   6     1796.52     1718.34     15.74 o
  -1  -6   6      141.07      118.22      3.43 o
   0  -6   6     4511.04     4419.36     30.14 o
   1  -6   6      199.48      208.32      3.48 o
   2  -6   6        0.47        7.81      2.72 o
   3  -6   6     3531.00     3535.83     38.39 o
   4  -6   6      399.06      383.64      9.00 o
   5  -6   6      233.21      215.91      8.91 o
   6  -6   6      150.05      119.89      7.80 o
   7  -6   6     2102.86     2070.12     36.22 o
   8  -6   6        0.31       -7.04      8.03 o
   9  -6   6      192.76      168.43     12.13 o
  10  -6   6      650.93      635.14     19.29 o
  11  -6   6        0.11        0.68     14.33 o
 -12  -5   6       28.25       31.40     15.60 o
 -11  -5   6      144.21      141.47     17.08 o
 -10  -5   6      787.09      730.73     17.28 o
  -9  -5   6       55.17       43.72      8.91 o
  -8  -5   6      179.28      179.46      8.23 o
  -7  -5   6     1290.22     1299.88     18.87 o
  -6  -5   6       42.84       51.08      5.47 o
  -5  -5   6     5050.35     4984.27     41.71 o
  -4  -5   6     2338.38     2272.26     23.40 o
  -3  -5   6     1065.85     1223.11     13.72 o
  -2  -5   6     8839.10     8774.57     65.69 o
  -1  -5   6     1572.19     1614.19     12.75 o
   0  -5   6      269.03      318.30      4.25 o
   1  -5   6     6401.23     6502.85     41.85 o
   2  -5   6        3.47        1.07      2.42 o
   3  -5   6        8.14        8.00      2.97 o
   4  -5   6      233.34      191.92      6.86 o
   5  -5   6      368.82      363.25     10.99 o
   6  -5   6       25.98       23.50      7.11 o
   7  -5   6      225.34      254.29     12.20 o
   8  -5   6      822.31      808.39     29.67 o
   9  -5   6        6.17        0.68      8.30 o
  10  -5   6      328.12      325.13     14.96 o
  11  -5   6      360.73      346.71     16.16 o
 -12  -4   6      176.31      168.69     22.94 o
 -11  -4   6      119.09      111.48     13.43 o
 -10  -4   6        5.74        1.63      6.40 o
  -9  -4   6      721.13      757.38     13.77 o
  -8  -4   6      391.38      384.05     11.66 o
  -7  -4   6      360.72      387.85     10.67 o
  -6  -4   6     1102.44     1146.56     13.11 o
  -5  -4   6      401.39      475.47      7.37 o
  -4  -4   6     9610.04     9619.86     76.87 o
  -3  -4   6       53.66       28.81      3.17 o
  -2  -4   6      249.63      243.50      5.95 o
  -1  -4   6    12707.17    13200.52     91.76 o
   0  -4   6       15.61       10.78      1.37 o
   1  -4   6     3746.06     3911.12     26.53 o
   2  -4   6     3711.85     3737.13     34.23 o
   3  -4   6     2482.20     2675.38     26.32 o
   4  -4   6      427.74      427.47      8.35 o
   5  -4   6      487.62      459.87     11.68 o
   6  -4   6      448.90      422.00     12.68 o
   7  -4   6      224.43      211.33     11.21 o
   8  -4   6      201.42      166.71     10.65 o
   9  -4   6      385.44      379.39     15.30 o
  10  -4   6       43.02       48.30     11.77 o
  11  -4   6      915.32      991.99     27.15 o
 -13  -3   6      320.98      291.64     19.04 o
 -12  -3   6       42.47       43.01     19.97 o
 -11  -3   6      183.35      145.95     14.65 o
 -10  -3   6      301.22      345.52     16.51 o
  -9  -3   6      530.02      521.71     10.89 o
  -8  -3   6     1262.79     1260.51     17.14 o
  -7  -3   6       79.43       83.10      5.13 o
  -6  -3   6     1586.23     1598.37     16.07 o
  -5  -3   6     2677.62     2802.40     24.63 o
  -4  -3   6      115.28      106.08      3.55 o
  -3  -3   6     3511.09     3342.02     34.09 o
  -2  -3   6     5838.05     6378.16     56.83 o
  -1  -3   6      855.80      867.78      7.60 o
   0  -3   6     6447.25     6476.33     42.41 o
   1  -3   6        3.78        5.26      1.30 o
   2  -3   6     2269.78     2249.49     20.36 o
   3  -3   6      916.13      986.37      9.01 o
   4  -3   6      897.75      886.87     10.61 o
   5  -3   6     1817.51     1792.78     21.04 o
   6  -3   6        8.22       12.75      5.75 o
   7  -3   6      382.88      411.45     20.47 o
   8  -3   6       10.96       -3.51      7.88 o
   9  -3   6     1133.53     1101.70     28.23 o
  10  -3   6        3.96      -11.36      9.90 o
  11  -3   6       43.41       50.68     12.90 o
 -13  -2   6       74.53      104.50     32.34 o
 -12  -2   6       90.24      105.23     14.73 o
 -11  -2   6      183.83      204.72     14.89 o
 -10  -2   6      312.57      309.49     14.99 o
  -9  -2   6        2.37       12.91      6.87 o
  -8  -2   6     2383.58     2383.83     26.85 o
  -7  -2   6      191.07      183.74      5.65 o
  -6  -2   6       19.64       13.51      2.86 o
  -5  -2   6     7220.33     7410.74     59.39 o
  -4  -2   6      510.11      503.42      6.51 o
  -3  -2   6     1078.83     1051.72     10.16 o
  -2  -2   6     4025.76     3957.75     30.81 o
  -1  -2   6     1332.72     1374.83     10.97 o
   0  -2   6     6378.08     6555.83     46.96 o
   1  -2   6     2277.83     2362.09     18.54 o
   2  -2   6      514.32      471.36      5.78 o
   3  -2   6     3433.25     3631.99     29.92 o
   4  -2   6      195.43      238.22      7.71 o
   5  -2   6      330.07      349.33      8.64 o
   6  -2   6     1417.08     1315.17     20.49 o
   7  -2   6      531.99      532.17     32.70 o
   8  -2   6      202.39      215.11     11.96 o
   9  -2   6       13.86        3.21      9.28 o
  10  -2   6      364.82      391.46     17.00 o
  11  -2   6        4.33        5.53     16.57 o
 -13  -1   6       50.71       72.31     28.64 o
 -12  -1   6      226.10      243.86     34.98 o
 -11  -1   6      317.79      343.33     38.20 o
 -10  -1   6     1318.48     1353.12     28.32 o
  -9  -1   6      145.59      112.79      8.42 o
  -8  -1   6       53.51       46.78      4.66 o
  -7  -1   6     7418.40     7623.47     62.08 o
  -6  -1   6      138.82      140.08      4.40 o
  -5  -1   6      618.57      559.98      7.06 o
  -4  -1   6     4447.82     4657.36     38.29 o
  -3  -1   6       73.08       77.39      3.13 o
  -2  -1   6     3212.50     3030.51     27.56 o
  -1  -1   6      364.62      365.46      5.36 o
   0  -1   6        8.27       16.69      1.92 o
   1  -1   6     7133.26     7123.63     53.86 o
   2  -1   6      150.33      145.97      4.20 o
   3  -1   6       15.21       17.18      3.35 o
   4  -1   6      144.41      160.73      4.65 o
   5  -1   6     4256.25     4273.76     43.08 o
   6  -1   6        8.27        2.73      6.59 o
   7  -1   6      148.62      128.90      9.75 o
   8  -1   6     1746.68     1686.11     41.89 o
   9  -1   6        9.01        9.38      9.71 o
  10  -1   6      199.29      197.57     14.49 o
  11  -1   6      134.95      117.42     20.24 o
 -12   0   6      682.81      718.25     49.54 o
 -11   0   6        0.42       -5.04      9.79 o
 -10   0   6        6.56        0.32      9.45 o
  -9   0   6     2773.40     2881.14     42.15 o
  -8   0   6       26.48       16.08      7.53 o
  -7   0   6     2770.69     2884.28     29.89 o
  -6   0   6     3869.52     3995.62     34.80 o
  -5   0   6     2382.08     2602.49     23.17 o
  -4   0   6    10701.01    11506.42    102.60 o
  -3   0   6      693.28      714.40     10.54 o
  -2   0   6      791.27      881.77      8.94 o
  -1   0   6     5568.72     5588.24     38.67 o
   0   0   6       27.02       22.24      2.08 o
   1   0   6     1512.98     1705.21     14.75 o
   2   0   6     1489.48     1420.80     18.31 o
   3   0   6     1669.45     1668.24     17.72 o
   4   0   6      148.01      161.29      5.37 o
   5   0   6      150.45      149.79      6.14 o
   6   0   6     2119.98     2007.39     32.20 o
   7   0   6       44.76       23.88      8.32 o
   8   0   6       73.07       86.03     10.40 o
   9   0   6     1043.24     1034.20     24.88 o
  10   0   6        0.06        2.60     13.87 o
  11   0   6       88.13       75.35     25.13 o
 -12   1   6       15.13       15.37     24.54 o
 -11   1   6      571.25      577.68     21.22 o
 -10   1   6        5.10        6.85      9.76 o
  -9   1   6      213.30      238.80     14.10 o
  -8   1   6     2682.69     2742.13     40.23 o
  -7   1   6      324.84      336.49     12.12 o
  -6   1   6     6043.52     6249.86     55.24 o
  -5   1   6     3308.94     3408.97     31.63 o
  -4   1   6     2574.81     2865.88     31.36 o
  -3   1   6    14835.67    15628.93    166.72 o
  -2   1   6     3575.22     3741.78     33.15 o
  -1   1   6        1.14        0.30      1.92 o
   0   1   6     1900.32     1708.54     14.16 o
   1   1   6      715.92      755.35      8.49 o
   2   1   6      575.62      652.40     10.20 o
   3   1   6     1402.38     1320.85     15.84 o
   4   1   6     1913.83     1838.68     22.30 o
   5   1   6      144.43      128.92      6.32 o
   6   1   6      377.51      383.98     15.90 o
   7   1   6     1084.00     1068.24     23.28 o
   8   1   6      137.67      115.37     11.59 o
   9   1   6      549.87      579.07     20.22 o
  10   1   6      518.94      538.04     21.06 o
 -12   2   6       77.41       88.99     13.01 o
 -11   2   6      222.37      226.75     15.56 o
 -10   2   6      990.30      993.52     27.88 o
  -9   2   6       29.77       29.17     16.13 o
  -8   2   6     3164.90     3232.66     46.40 o
  -7   2   6     2327.15     2404.42     36.04 o
  -6   2   6        4.58        6.92      3.39 o
  -5   2   6     7690.13     7969.39     73.29 o
  -4   2   6      491.69      538.01      8.45 o
  -3   2   6      369.38      488.04      9.95 o
  -2   2   6     9999.92    10269.81     80.66 o
  -1   2   6      737.44      798.13      8.61 o
   0   2   6      268.07      277.49      5.53 o
   1   2   6      632.15      550.13      7.44 o
   2   2   6     1571.47     1607.27     22.64 o
   3   2   6       46.42       35.08      4.14 o
   4   2   6      261.15      222.27      8.09 o
   5   2   6     2209.49     2104.75     26.06 o
   6   2   6      133.39      141.53     13.25 o
   7   2   6      779.43      784.35     25.31 o
   8   2   6      265.11      273.10     19.13 o
   9   2   6       76.46       89.45     12.95 o
  10   2   6      840.95      950.81     60.76 o
 -12   3   6      271.57      309.34     24.73 o
 -11   3   6        1.83      -19.95     11.10 o
 -10   3   6      558.36      564.98     22.67 o
  -9   3   6       22.86       14.82     13.75 o
  -8   3   6       64.65       53.91      8.19 o
  -7   3   6     2350.38     2327.10     41.47 o
  -6   3   6     1246.43     1245.03     20.21 o
  -5   3   6     1879.05     1933.03     23.77 o
  -4   3   6     3665.70     3482.50     41.87 o
  -3   3   6       36.74       42.47      4.53 o
  -2   3   6     2299.64     2279.37     27.63 o
  -1   3   6      843.20      836.10      9.77 o
   0   3   6     2305.70     2202.08     19.87 o
   1   3   6      654.53      649.43      8.73 o
   2   3   6      458.50      449.59      9.91 o
   3   3   6     1155.01     1071.11     14.48 o
   4   3   6      123.23      131.52      7.46 o
   5   3   6     1456.43     1414.31     19.88 o
   6   3   6      354.02      377.25     16.23 o
   7   3   6        1.72       12.05      9.46 o
   8   3   6     1633.18     1643.12     32.66 o
   9   3   6      280.65      290.30     28.21 o
  10   3   6       79.78       62.63     32.03 o
 -13   4   6       91.59      117.47     17.30 o
 -12   4   6      271.76      260.27     21.70 o
 -11   4   6      719.24      675.36     26.09 o
 -10   4   6       40.10       33.82     12.79 o
  -9   4   6     2640.54     2739.45     59.76 o
  -8   4   6      656.60      669.86     17.99 o
  -7   4   6       91.77       94.01      8.68 o
  -6   4   6     2916.86     2847.90     73.17 o
  -5   4   6        4.95        7.52      4.62 o
  -4   4   6       67.30       42.78      4.70 o
  -3   4   6     3274.07     3271.34     31.00 o
  -2   4   6       91.82      101.50      4.84 o
  -1   4   6     2722.60     2774.63     24.13 o
   0   4   6      510.90      521.90      8.72 o
   1   4   6       21.72       18.44      3.58 o
   2   4   6       19.48       23.25      4.32 o
   3   4   6       31.32       25.50      4.76 o
   4   4   6      418.19      400.66     11.12 o
   5   4   6       43.09       29.71      6.29 o
   6   4   6     1241.66     1242.30     21.65 o
   7   4   6      155.69      125.46     14.05 o
   8   4   6       26.65       14.11     12.59 o
   9   4   6      235.29      262.53     21.04 o
  10   4   6       14.57       62.91     34.24 o
 -13   5   6       20.70       31.53     16.68 o
 -12   5   6        4.86       13.40     16.95 o
 -11   5   6      919.82      883.59     37.47 o
 -10   5   6      257.17      238.65     22.27 o
  -9   5   6      104.26      112.70     16.15 o
  -8   5   6      363.03      363.87     16.50 o
  -7   5   6       53.32       78.95     10.27 o
  -6   5   6      438.90      427.56     16.16 o
  -5   5   6     1782.19     1781.97     25.92 o
  -4   5   6      118.77      136.30      6.00 o
  -3   5   6     2168.72     2049.17     25.33 o
  -2   5   6      979.90      981.97     25.13 o
  -1   5   6       91.56       96.46      4.96 o
   0   5   6     3877.66     3833.82     39.77 o
   1   5   6       65.38       73.87      5.01 o
   2   5   6      706.90      692.02     12.79 o
   3   5   6     1539.09     1453.05     30.65 o
   4   5   6      806.25      809.51     18.22 o
   5   5   6       84.64       85.36      8.45 o
   6   5   6       68.20       64.12     10.07 o
   7   5   6      522.36      465.12     22.47 o
   8   5   6        0.67       13.07     13.43 o
   9   5   6       55.73       74.16     33.32 o
 -12   6   6        1.47        1.66     18.10 o
 -11   6   6       76.51       74.59     20.03 o
 -10   6   6      950.41      988.50     41.09 o
  -9   6   6      128.22      108.78     19.44 o
  -8   6   6      125.64      150.87     13.33 o
  -7   6   6     2893.83     2726.27     49.00 o
  -6   6   6        2.21       -0.91      8.56 o
  -5   6   6     1370.15     1351.71     22.19 o
  -4   6   6     1139.42     1096.46     17.21 o
  -3   6   6       52.39       57.33      6.04 o
  -2   6   6      781.02      789.58     12.99 o
  -1   6   6       40.47       34.67      4.12 o
   0   6   6       90.82       84.23      5.06 o
   1   6   6      548.21      561.44     11.18 o
   2   6   6      739.51      780.73     15.63 o
   3   6   6        3.66        7.15      6.03 o
   4   6   6        3.08        1.71      6.55 o
   5   6   6     1100.08     1132.33     29.07 o
   6   6   6      116.69      153.63     12.41 o
   7   6   6       65.16       79.54     22.58 o
   8   6   6      411.24      403.82     23.50 o
   9   6   6       31.31       48.81     33.43 o
 -12   7   6      275.80      252.63     26.58 o
 -11   7   6      101.59      104.43     22.03 o
 -10   7   6      269.68      286.84     25.96 o
  -9   7   6     2086.57     2000.07     63.57 o
  -8   7   6      153.37      104.33     15.88 o
  -7   7   6     2807.12     2801.00     70.78 o
  -6   7   6     1052.26     1099.11     26.46 o
  -5   7   6      472.63      463.72     13.79 o
  -4   7   6     4075.93     4015.14     45.10 o
  -3   7   6       10.69       13.42      5.43 o
  -2   7   6       70.03       68.51      5.86 o
  -1   7   6     4258.46     4075.08     38.90 o
   0   7   6     1733.11     1671.84     19.91 o
   1   7   6      152.47      143.71      7.18 o
   2   7   6      121.07      140.60      8.46 o
   3   7   6     2353.12     2249.74     45.38 o
   4   7   6       61.00       63.10      8.28 o
   5   7   6      199.39      161.13     12.16 o
   6   7   6      820.46      758.63     21.53 o
   7   7   6        8.61        5.66     19.42 o
   8   7   6      159.76      183.84     42.85 o
 -12   8   6      202.27      193.80     25.84 o
 -11   8   6      349.40      373.80     31.49 o
 -10   8   6        9.83       -3.79     18.83 o
  -9   8   6     1893.70     1754.59     60.57 o
  -8   8   6      506.71      440.43     32.10 o
  -7   8   6      122.83       99.77     15.70 o
  -6   8   6     2833.29     2716.81     44.73 o
  -5   8   6      359.80      309.63     14.92 o
  -4   8   6      510.20      477.36     14.16 o
  -3   8   6     1087.38     1106.76     16.15 o
  -2   8   6      146.18      147.60      7.46 o
  -1   8   6     1161.13     1115.39     20.33 o
   0   8   6       15.49       19.00      5.37 o
   1   8   6      592.62      582.20     12.37 o
   2   8   6      178.57      174.44      9.53 o
   3   8   6      375.27      346.95     12.63 o
   4   8   6      463.82      462.54     14.83 o
   5   8   6        2.90       -3.20     15.24 o
   6   8   6      330.62      338.21     16.77 o
   7   8   6      611.49      607.23     27.74 o
   8   8   6        3.88       20.60     31.48 o
 -12   9   6        7.35       -4.95     21.75 o
 -11   9   6      448.92      492.16     36.38 o
 -10   9   6      551.80      577.53     38.35 o
  -9   9   6       81.37       87.01     23.80 o
  -8   9   6     1160.67     1216.13     50.54 o
  -7   9   6        7.18       -8.98     17.38 o
  -6   9   6      169.68      141.32     14.84 o
  -5   9   6     2003.18     1966.46     36.46 o
  -4   9   6       97.53      103.11      9.12 o
  -3   9   6       42.14       34.49      7.84 o
  -2   9   6      672.56      677.31     14.52 o
  -1   9   6      303.62      298.36     11.61 o
   0   9   6      428.75      401.54     13.99 o
   1   9   6        5.81        5.01      5.95 o
   2   9   6      645.62      640.72     15.72 o
   3   9   6       12.60        7.26      8.65 o
   4   9   6      212.10      203.15     12.77 o
   5   9   6      342.25      322.50     18.55 o
   6   9   6       11.01       -0.94     12.55 o
   7   9   6      456.57      445.47     47.44 o
 -11  10   6       83.73      125.24     26.91 o
 -10  10   6      581.30      540.67     38.39 o
  -9  10   6       13.46        7.48     21.42 o
  -8  10   6       65.63       47.06     22.88 o
  -7  10   6      731.70      706.55     31.72 o
  -6  10   6       27.78       28.60     15.44 o
  -5  10   6      529.68      536.64     21.82 o
  -4  10   6      210.52      204.77     14.13 o
  -3  10   6      228.84      248.02     12.31 o
  -2  10   6      570.07      568.07     14.55 o
  -1  10   6      232.08      238.23     11.49 o
   0  10   6      569.57      572.70     16.09 o
   1  10   6      139.41      140.79     15.74 o
   2  10   6      668.62      708.81     21.25 o
   3  10   6      221.43      248.32     16.22 o
   4  10   6       57.51       57.82     11.27 o
   5  10   6      697.31      660.58     22.94 o
   6  10   6       42.35       37.08     14.18 o
   7  10   6      140.20      140.14     37.13 o
 -11  11   6       24.59       -2.36     23.57 o
 -10  11   6        4.22       -5.10     23.46 o
  -9  11   6      494.29      520.87     39.70 o
  -8  11   6        6.48        9.63     21.94 o
  -7  11   6       41.29       77.22     30.60 o
  -6  11   6      637.48      650.25     32.15 o
  -5  11   6      116.25      117.64     20.44 o
  -4  11   6      289.92      317.78     18.72 o
  -3  11   6       23.40       13.94      9.97 o
  -2  11   6       64.36       75.51      9.93 o
  -1  11   6      332.90      341.43     14.80 o
   0  11   6      393.35      394.01     18.59 o
   1  11   6      439.27      436.91     17.15 o
   2  11   6       22.57       37.37     25.23 o
   3  11   6      217.71      209.54     15.49 o
   4  11   6      100.41      117.18     13.99 o
   5  11   6       13.63       28.33     13.19 o
   6  11   6      720.85      743.78    179.38 o
 -10  12   6        9.28        1.76     25.27 o
  -9  12   6       72.58       41.78     26.66 o
  -8  12   6      955.63      922.39     49.15 o
  -7  12   6       23.22       21.74     18.58 o
  -6  12   6      397.38      332.93     26.85 o
  -5  12   6       25.11       39.51     13.78 o
  -4  12   6      105.74       96.51     19.03 o
  -3  12   6      453.39      459.74     32.00 o
  -2  12   6       69.26       53.16     10.16 o
  -1  12   6      138.23      135.49     12.04 o
   0  12   6       12.61        8.21      8.52 o
   1  12   6      547.97      607.71     23.69 o
   2  12   6      229.33      224.33     20.88 o
   3  12   6       23.21       23.57     17.37 o
   4  12   6      843.28      861.74     37.12 o
   5  12   6        2.15       -2.44     12.99 o
 -10  13   6      359.28      291.41     37.79 o
  -9  13   6        3.18       35.87     28.00 o
  -8  13   6      639.40      636.85     45.81 o
  -7  13   6      165.31      167.41     31.19 o
  -6  13   6        1.30      -11.20     31.29 o
  -5  13   6      661.89      679.83     30.94 o
  -4  13   6        4.57       49.30     18.25 o
  -3  13   6       91.40       90.03     18.98 o
  -2  13   6       13.53       20.97     10.35 o
  -1  13   6      547.77      535.24     19.53 o
   0  13   6       27.91        7.39     11.37 o
   1  13   6       17.66        6.58     15.63 o
   2  13   6      292.05      318.76     56.18 o
   3  13   6       11.54       22.72     18.38 o
   4  13   6       14.98       33.23     19.62 o
  -9  14   6      181.64      178.04     34.19 o
  -8  14   6       23.97       23.07     27.20 o
  -7  14   6      411.76      355.33     38.43 o
  -6  14   6        0.71      -14.74     23.01 o
  -5  14   6        0.46      -14.91     23.28 o
  -4  14   6      377.22      405.79     35.54 o
  -3  14   6      319.29      388.64     33.78 o
  -2  14   6       13.71       19.53     16.39 o
  -1  14   6        1.71        1.56     12.11 o
   0  14   6      253.28      274.27     21.39 o
   1  14   6        7.75        2.63     36.13 o
   2  14   6      128.46      140.26     21.66 o
   3  14   6      384.67      480.57     30.26 o
  -8  15   6       74.14       74.12     31.37 o
  -7  15   6       31.21       36.64     30.15 o
  -6  15   6      287.82      287.09     25.93 o
  -5  15   6        1.92       25.92     25.84 o
  -4  15   6       45.93       32.16     25.74 o
  -3  15   6       98.62      132.15     27.23 o
  -2  15   6      302.57      336.13     32.98 o
  -1  15   6       54.37       55.44     13.63 o
   0  15   6       10.55       27.19     14.48 o
   1  15   6      111.70      135.13     21.28 o
   2  15   6        0.25       19.79     23.39 o
  -6  16   6      103.86      132.19     32.08 o
  -5  16   6       87.39       76.70     29.15 o
  -4  16   6        3.13       18.61     26.49 o
  -3  16   6      150.42      150.13     28.92 o
  -2  16   6        1.78      -27.08     23.45 o
  -1  16   6        5.67       -5.36     14.80 o
   0  16   6        0.46       11.66     18.34 o
   1  16   6       63.91       79.80     25.58 o
  -3  17   6        2.69       18.07     25.55 o
  -2 -21   7        0.03        0.46     18.84 o
  -1 -21   7      279.75      290.45     24.70 o
   0 -21   7       90.79       71.84     14.68 o
   1 -21   7        2.46       -3.50     23.95 o
   2 -21   7      260.66      262.60     31.77 o
   3 -21   7        0.18        7.77     25.77 o
   4 -21   7      207.55      205.11     33.31 o
  -4 -20   7        4.69        5.14     25.17 o
  -3 -20   7      379.66      439.35     28.61 o
  -2 -20   7      189.28      198.13     20.03 o
  -1 -20   7       14.99        7.13     11.80 o
   0 -20   7      302.65      318.05     26.17 o
   1 -20   7       53.36       51.08     31.23 o
   2 -20   7        0.80       -4.29     17.70 o
   3 -20   7      664.29      717.33     54.73 o
   4 -20   7        5.19       16.21     18.48 o
   5 -20   7        0.20      -20.22     25.81 o
   6 -20   7        5.95      -20.93     19.29 o
  -5 -19   7      163.55      185.39     29.98 o
  -4 -19   7       22.74       39.35     33.20 o
  -3 -19   7       99.40      109.67     16.97 o
  -2 -19   7      243.94      270.88     19.79 o
  -1 -19   7       19.11       25.13     10.69 o
   0 -19   7       23.05       19.35     12.95 o
   1 -19   7      355.77      368.46     29.99 o
   2 -19   7       98.74       77.58     18.53 o
   3 -19   7       52.99       54.14     18.86 o
   4 -19   7       38.71       51.90     20.55 o
   5 -19   7      133.94      154.66     24.27 o
   6 -19   7        1.51        2.22     19.47 o
   7 -19   7       11.80      -29.54     28.77 o
  -6 -18   7      292.74      322.70     29.01 o
  -5 -18   7       19.57       39.02     16.07 o
  -4 -18   7      443.49      484.49     24.58 o
  -3 -18   7      130.17       98.29     15.93 o
  -2 -18   7       14.31       23.79     12.64 o
  -1 -18   7      407.60      440.16     16.75 o
   0 -18   7       56.38       51.42     11.52 o
   1 -18   7       31.22       42.95     11.76 o
   2 -18   7        4.87       13.21     15.96 o
   3 -18   7      211.42      216.95     21.68 o
   4 -18   7       26.47       10.32     14.25 o
   5 -18   7       17.36      -15.00     23.15 o
   6 -18   7      166.62      136.18     22.57 o
   7 -18   7        1.39      -22.06     18.63 o
   8 -18   7       70.69       65.01     31.05 o
  -7 -17   7       45.82       55.98     25.80 o
  -6 -17   7      905.93      948.81     27.56 o
  -5 -17   7      115.17       78.10     19.65 o
  -4 -17   7       79.37      100.03     15.78 o
  -3 -17   7      662.43      735.53     33.40 o
  -2 -17   7       92.24       90.29     10.23 o
  -1 -17   7      202.90      240.20     13.86 o
   0 -17   7      407.49      407.13     16.52 o
   1 -17   7       96.92      112.97     12.64 o
   2 -17   7        9.46       36.36     15.45 o
   3 -17   7       15.85       -2.68     12.40 o
   4 -17   7      407.70      383.29     26.16 o
   5 -17   7      457.58      450.80     22.70 o
   6 -17   7      200.78      230.96     24.03 o
   7 -17   7      182.47      174.53     23.65 o
   8 -17   7       11.31       18.47     28.46 o
  -8 -16   7      266.13      222.78     28.11 o
  -7 -16   7       25.64       59.62     18.23 o
  -6 -16   7      234.63      255.35     17.26 o
  -5 -16   7      679.87      724.98     21.38 o
  -4 -16   7        4.70       24.29      9.27 o
  -3 -16   7      272.48      263.77     15.62 o
  -2 -16   7      932.52      954.00     20.55 o
  -1 -16   7        0.53       -2.83      9.48 o
   0 -16   7     1391.20     1487.47     35.08 o
   1 -16   7       13.80       -4.18      7.51 o
   2 -16   7      188.77      171.21     14.71 o
   3 -16   7      229.98      254.00     17.14 o
   4 -16   7      116.51       92.92     14.11 o
   5 -16   7      180.48      205.44     21.88 o
   6 -16   7       18.13       27.54     17.62 o
   7 -16   7      536.54      530.42     31.60 o
   8 -16   7       47.14       22.12     27.45 o
   9 -16   7        5.72      -13.92     25.79 o
  -9 -15   7       16.97       12.96     20.89 o
  -8 -15   7       23.80       35.72     16.71 o
  -7 -15   7      976.49      963.01     32.99 o
  -6 -15   7        8.82       -0.90     12.47 o
  -5 -15   7       87.80       77.81     10.16 o
  -4 -15   7     1460.13     1434.34     24.47 o
  -3 -15   7       74.84       76.47     10.50 o
  -2 -15   7      666.83      675.88     18.94 o
  -1 -15   7      209.19      184.99      9.63 o
   0 -15   7      216.46      232.55     10.66 o
   1 -15   7     1026.44     1016.83     19.85 o
   2 -15   7       43.97       31.88     10.68 o
   3 -15   7       87.78       73.09     12.34 o
   4 -15   7      482.79      487.57     23.73 o
   5 -15   7      982.26     1037.22     78.01 o
   6 -15   7       21.84       19.42     20.60 o
   7 -15   7       27.04       27.34     17.50 o
   8 -15   7      559.90      519.33     30.66 o
   9 -15   7        2.12       14.67     24.29 o
  -9 -14   7      287.80      323.75     24.08 o
  -8 -14   7        6.44       -8.94     15.09 o
  -7 -14   7      492.28      469.39     20.38 o
  -6 -14   7      212.46      221.51     13.76 o
  -5 -14   7        9.94       -3.51      7.62 o
  -4 -14   7     1160.92     1158.76     20.97 o
  -3 -14   7      708.50      703.48     18.88 o
  -2 -14   7       14.13       14.77      5.28 o
  -1 -14   7     1957.81     1983.34     26.93 o
   0 -14   7       32.73       27.44      6.58 o
   1 -14   7      215.93      220.45      8.71 o
   2 -14   7      935.13      937.49     21.17 o
   3 -14   7     1072.80     1039.77     37.47 o
   4 -14   7       41.62       49.93     10.82 o
   5 -14   7      152.08      122.99     17.80 o
   6 -14   7     1049.60     1057.01     37.15 o
   7 -14   7       43.24       54.43     17.37 o
   8 -14   7      209.83      218.53     22.65 o
   9 -14   7      527.57      531.54     40.63 o
  10 -14   7        6.46       14.58     23.82 o
 -10 -13   7       93.04       89.18     19.05 o
  -9 -13   7      173.45      139.23     18.62 o
  -8 -13   7      428.72      458.43     24.37 o
  -7 -13   7        0.47        6.91      9.75 o
  -6 -13   7      769.17      739.98     22.30 o
  -5 -13   7      237.49      235.89     11.10 o
  -4 -13   7       17.24       34.63      6.70 o
  -3 -13   7     1597.66     1574.10     26.16 o
  -2 -13   7       58.83       44.43      5.32 o
  -1 -13   7        5.78        6.58      4.57 o
   0 -13   7      416.40      435.91     10.95 o
   1 -13   7        6.81        6.83      5.19 o
   2 -13   7      124.85      127.55      7.86 o
   3 -13   7      317.28      305.42     13.52 o
   4 -13   7      205.24      212.01     13.69 o
   5 -13   7        4.47        5.40     12.58 o
   6 -13   7      154.71      132.17     18.06 o
   7 -13   7      386.65      403.91     25.25 o
   8 -13   7       26.78       18.77     21.62 o
   9 -13   7      536.23      543.67     38.67 o
  10 -13   7       66.14       59.73     25.16 o
 -10 -12   7      318.59      319.54     22.96 o
  -9 -12   7        0.10       -1.91     14.71 o
  -8 -12   7      434.55      442.47     26.79 o
  -7 -12   7      142.23      135.93     15.16 o
  -6 -12   7      108.01       81.20     12.66 o
  -5 -12   7     2274.24     2196.46     27.42 o
  -4 -12   7      468.84      428.83     11.51 o
  -3 -12   7      329.86      321.11      9.32 o
  -2 -12   7     2528.02     2454.04     24.62 o
  -1 -12   7       36.16       38.54      4.78 o
   0 -12   7       63.46       59.69      5.13 o
   1 -12   7      286.14      281.01      8.45 o
   2 -12   7     1027.40      951.35     13.81 o
   3 -12   7      391.10      379.13     16.59 o
   4 -12   7       27.62       13.22     11.69 o
   5 -12   7      226.69      199.92     17.99 o
   6 -12   7        0.60       -0.21     10.38 o
   7 -12   7      653.75      702.85     29.09 o
   8 -12   7      282.45      252.44     27.39 o
   9 -12   7        1.72        7.04     21.04 o
  10 -12   7      444.66      386.05     34.23 o
 -11 -11   7        5.09      -12.64     19.52 o
 -10 -11   7      444.33      433.99     24.30 o
  -9 -11   7      214.90      229.44     18.63 o
  -8 -11   7       94.62      106.71     10.98 o
  -7 -11   7      968.28      996.25     21.43 o
  -6 -11   7      902.51      851.22     17.75 o
  -5 -11   7      884.44      828.56     18.05 o
  -4 -11   7     1384.76     1302.47     18.66 o
  -3 -11   7       44.07       36.67      4.70 o
  -2 -11   7      506.76      488.51      8.64 o
  -1 -11   7     1474.02     1408.89     14.59 o
   0 -11   7      250.09      244.51      6.84 o
   1 -11   7      203.31      192.64      6.44 o
   2 -11   7      324.53      308.09      9.18 o
   3 -11   7     2037.06     2020.80     32.02 o
   4 -11   7       20.35       21.04      8.87 o
   5 -11   7      109.46      111.79     14.58 o
   6 -11   7      689.42      654.34     37.17 o
   7 -11   7        4.94        8.01     13.45 o
   8 -11   7      780.58      757.19     40.14 o
   9 -11   7       80.54       78.70     22.88 o
  10 -11   7       71.83       63.70     23.27 o
 -11 -10   7      154.80      150.07     22.83 o
 -10 -10   7        0.82        3.73     21.84 o
  -9 -10   7      931.99      893.92     21.39 o
  -8 -10   7      486.46      440.29     24.53 o
  -7 -10   7       15.84       11.72      7.85 o
  -6 -10   7     4058.46     3857.65     54.83 o
  -5 -10   7      106.04       97.39      7.46 o
  -4 -10   7      464.90      462.26     10.45 o
  -3 -10   7     1148.21     1096.39     13.75 o
  -2 -10   7       99.31       80.70      4.24 o
  -1 -10   7     1576.41     1553.80     19.26 o
   0 -10   7      163.95      166.73      4.98 o
   1 -10   7     1860.38     1925.88     20.16 o
   2 -10   7      558.49      564.06     14.76 o
   3 -10   7     1311.53     1324.07     20.50 o
   4 -10   7      863.27      833.85     29.72 o
   5 -10   7       48.62       26.38      9.00 o
   6 -10   7     1920.45     1946.39     38.61 o
   7 -10   7      664.29      661.03     20.35 o
   8 -10   7      365.43      348.33     22.96 o
   9 -10   7     1002.44      972.80     30.10 o
  10 -10   7      123.42      148.43     16.45 o
  11 -10   7       99.24       66.27     23.04 o
 -11  -9   7      642.42      692.67     32.95 o
 -10  -9   7       23.73       21.11     17.10 o
  -9  -9   7      137.65      134.46     10.97 o
  -8  -9   7     2550.35     2537.51     36.51 o
  -7  -9   7        0.16        3.38      6.43 o
  -6  -9   7      806.49      776.13     15.49 o
  -5  -9   7      557.57      552.62     12.71 o
  -4  -9   7       30.35       19.51      3.64 o
  -3  -9   7     2905.68     2796.67     26.16 o
  -2  -9   7      212.58      237.76      6.53 o
  -1  -9   7     1453.43     1483.68     14.08 o
   0  -9   7     2417.90     2478.65     19.95 o
   1  -9   7     1941.81     1939.17     15.73 o
   2  -9   7     1486.40     1470.53     16.13 o
   3  -9   7      781.45      761.34     13.45 o
   4  -9   7     5665.35     5518.85     84.25 o
   5  -9   7      411.12      358.92     11.80 o
   6  -9   7        4.28        3.58      7.04 o
   7  -9   7     2603.16     2536.45     59.43 o
   8  -9   7      131.45      164.48     12.69 o
   9  -9   7      187.25      194.85     26.81 o
  10  -9   7      159.11      131.41     15.87 o
  11  -9   7       12.83       24.54     20.67 o
 -12  -8   7       40.58       49.56     19.09 o
 -11  -8   7       57.19       43.10     17.48 o
 -10  -8   7     1423.40     1370.10     43.22 o
  -9  -8   7        0.96       -1.55      7.67 o
  -8  -8   7      918.11      893.13     32.28 o
  -7  -8   7     2613.17     2512.28     33.38 o
  -6  -8   7     1495.70     1422.88     21.02 o
  -5  -8   7     4121.00     3983.37     40.76 o
  -4  -8   7     1481.78     1449.09     19.62 o
  -3  -8   7       48.24       64.23      3.78 o
  -2  -8   7     1305.38     1241.49     12.00 o
  -1  -8   7       13.64       12.93      2.45 o
   0  -8   7      774.07      812.07     10.07 o
   1  -8   7     1075.93     1078.39      9.84 o
   2  -8   7      402.89      401.73      6.82 o
   3  -8   7        1.42        2.02      3.43 o
   4  -8   7      123.75      117.93     11.49 o
   5  -8   7     3586.89     3589.29     45.21 o
   6  -8   7       77.17       56.82      8.98 o
   7  -8   7      214.89      219.40     20.95 o
   8  -8   7     1220.76     1245.24     40.56 o
   9  -8   7      370.74      395.86     22.10 o
  10  -8   7      457.77      499.23     35.99 o
  11  -8   7       95.95       85.21     22.07 o
 -12  -7   7      103.11      108.12     19.53 o
 -11  -7   7       84.24       81.65     17.53 o
 -10  -7   7      100.19      110.13     17.64 o
  -9  -7   7      705.75      744.48     20.17 o
  -8  -7   7        0.10       -2.59      5.69 o
  -7  -7   7     1508.28     1458.62     22.96 o
  -6  -7   7      497.96      479.50     12.40 o
  -5  -7   7        8.22       11.34      3.65 o
  -4  -7   7     3539.67     3524.53     35.22 o
  -3  -7   7       65.81       65.90      3.51 o
  -2  -7   7     1059.83     1193.70     11.31 o
  -1  -7   7     1823.25     1833.34     14.39 o
   0  -7   7     5960.00     6084.47     41.00 o
   1  -7   7       66.69       80.65      2.79 o
   2  -7   7      175.43      167.10      4.39 o
   3  -7   7     3659.28     3529.46     38.13 o
   4  -7   7      102.72       93.44      6.71 o
   5  -7   7      190.11      185.82      8.96 o
   6  -7   7      886.01      897.27     21.52 o
   7  -7   7      186.39      183.05     16.41 o
   8  -7   7      955.96     1034.70     24.85 o
   9  -7   7      343.90      314.25     16.04 o
  10  -7   7       11.45       14.44     10.95 o
  11  -7   7      120.16       70.04     17.89 o
 -12  -6   7       41.03       58.85     17.37 o
 -11  -6   7      337.65      372.12     36.45 o
 -10  -6   7      279.10      285.86     13.07 o
  -9  -6   7     1418.23     1369.87     23.15 o
  -8  -6   7      331.08      343.09     10.94 o
  -7  -6   7       63.28       58.30      6.18 o
  -6  -6   7     3872.81     3954.26     46.43 o
  -5  -6   7       93.70      105.59      4.58 o
  -4  -6   7      141.68      179.62      4.88 o
  -3  -6   7     2598.94     2632.01     26.43 o
  -2  -6   7     2993.86     3049.46     24.58 o
  -1  -6   7      193.79      210.09      4.01 o
   0  -6   7      209.57      251.17      4.82 o
   1  -6   7      936.45      837.85      7.73 o
   2  -6   7        2.02       -0.33      2.82 o
   3  -6   7     1104.64     1026.92     13.92 o
   4  -6   7     1426.26     1363.10     21.54 o
   5  -6   7      143.89      121.46     12.85 o
   6  -6   7     2928.76     2710.67     73.95 o
   7  -6   7      108.19      112.77     13.41 o
   8  -6   7        0.11       -1.06      8.86 o
   9  -6   7     2203.96     2307.71     38.18 o
  10  -6   7        1.15       -5.18     10.03 o
  11  -6   7        6.60        8.22     16.71 o
 -12  -5   7       16.08       19.96     15.09 o
 -11  -5   7     1434.95     1528.85     82.36 o
 -10  -5   7      824.36      844.20     20.55 o
  -9  -5   7      175.69      160.63     10.69 o
  -8  -5   7     3191.89     3184.97     37.03 o
  -7  -5   7      233.44      202.65      8.03 o
  -6  -5   7      597.38      639.52      9.82 o
  -5  -5   7     1667.77     1704.49     27.32 o
  -4  -5   7     1445.64     1398.53     17.84 o
  -3  -5   7     5500.44     5909.46     63.35 o
  -2  -5   7      449.60      427.93      5.32 o
  -1  -5   7     4056.73     4229.69     29.85 o
   0  -5   7      235.33      208.36      3.56 o
   1  -5   7     3850.21     3978.31     26.19 o
   2  -5   7      652.80      614.75      9.26 o
   3  -5   7       64.72       53.33      5.62 o
   4  -5   7     2852.72     2759.13     36.03 o
   5  -5   7      945.36      917.64     18.77 o
   6  -5   7      247.59      217.37     16.32 o
   7  -5   7      703.04      771.47     20.36 o
   8  -5   7      237.62      202.25     19.12 o
   9  -5   7      301.60      285.83     23.98 o
  10  -5   7      265.82      262.57     23.85 o
  11  -5   7        3.20       -4.87     16.37 o
 -13  -4   7      696.44      751.72     29.77 o
 -12  -4   7      798.53      880.45     30.36 o
 -11  -4   7       34.79       35.23     23.65 o
 -10  -4   7     1771.95     1776.88     31.39 o
  -9  -4   7       48.92       53.61      6.97 o
  -8  -4   7      553.77      522.18     11.72 o
  -7  -4   7     3154.18     3182.83     35.68 o
  -6  -4   7      134.33      139.43      5.04 o
  -5  -4   7     1047.62      992.80     11.02 o
  -4  -4   7     2441.55     2488.94     27.46 o
  -3  -4   7     1321.10     1302.54     16.10 o
  -2  -4   7      957.62      906.58      8.83 o
  -1  -4   7       20.11       19.61      1.80 o
   0  -4   7     3640.39     3815.45     25.22 o
   1  -4   7        7.52       13.67      1.79 o
   2  -4   7     1371.83     1326.56     17.49 o
   3  -4   7     2678.92     2813.63     38.53 o
   4  -4   7       22.35       24.09      5.07 o
   5  -4   7     3744.01     3874.42     48.70 o
   6  -4   7      666.47      638.21     17.73 o
   7  -4   7      107.67      112.65     10.28 o
   8  -4   7     1359.23     1338.57     25.88 o
   9  -4   7       18.61       25.06      9.84 o
  10  -4   7       45.58       48.10     11.26 o
  11  -4   7      456.22      455.33     27.73 o
 -13  -3   7       13.30       -5.17     16.11 o
 -12  -3   7     1134.79     1203.24     34.70 o
 -11  -3   7       69.24       67.66     13.81 o
 -10  -3   7      462.33      496.11     21.68 o
  -9  -3   7     1701.85     1769.20     25.84 o
  -8  -3   7      198.63      189.24      7.77 o
  -7  -3   7     1821.58     1859.39     23.30 o
  -6  -3   7     2107.12     2103.59     21.45 o
  -5  -3   7      320.30      313.42      5.56 o
  -4  -3   7     1204.04     1258.02     17.37 o
  -3  -3   7      280.57      305.16      6.58 o
  -2  -3   7      510.83      673.70      7.11 o
  -1  -3   7     2163.12     2192.75     16.48 o
   0  -3   7      998.31      976.39      8.31 o
   1  -3   7     5506.06     5733.45     38.13 o
   2  -3   7        1.94        8.11      1.75 o
   3  -3   7     6389.16     6465.41     52.89 o
   4  -3   7     1413.29     1397.61     28.00 o
   5  -3   7     1133.68     1102.61     19.43 o
   6  -3   7     3773.82     3778.11     51.98 o
   7  -3   7        6.65       -0.48      7.51 o
   8  -3   7       69.43       51.93      9.65 o
   9  -3   7      505.30      569.54     19.10 o
  10  -3   7       83.43       81.87     12.47 o
  11  -3   7      292.63      349.99     50.52 o
 -13  -2   7       57.14       52.53     17.31 o
 -12  -2   7        4.61       -0.72     12.44 o
 -11  -2   7      854.17      854.49     27.72 o
 -10  -2   7      123.33      130.04     21.04 o
  -9  -2   7      445.01      457.15     16.45 o
  -8  -2   7     2067.77     2114.76     29.02 o
  -7  -2   7       39.08       33.76      4.46 o
  -6  -2   7     3451.07     3466.95     30.26 o
  -5  -2   7      505.24      532.96      7.40 o
  -4  -2   7      152.15      107.43      3.15 o
  -3  -2   7     9104.11     9522.11     86.03 o
  -2  -2   7      442.75      383.49      5.59 o
  -1  -2   7      599.27      591.80      6.29 o
   0  -2   7     2025.48     2106.08     15.51 o
   1  -2   7     9496.37     9806.75     69.35 o
   2  -2   7      994.55     1076.44     11.11 o
   3  -2   7       22.89       26.22      2.67 o
   4  -2   7     2375.11     2315.07     30.74 o
   5  -2   7      484.94      437.06     11.74 o
   6  -2   7     1635.03     1582.39     27.52 o
   7  -2   7     1690.13     1646.42     29.47 o
   8  -2   7        0.45       -2.34      8.62 o
   9  -2   7      547.95      549.14     19.47 o
  10  -2   7      192.54      175.49     14.53 o
  11  -2   7        0.79       20.73     21.42 o
 -13  -1   7      267.79      298.27     40.29 o
 -12  -1   7      228.56      223.80     16.52 o
 -11  -1   7      739.41      734.81     24.83 o
 -10  -1   7     1621.34     1844.65     41.86 o
  -9  -1   7       74.20       79.66     10.35 o
  -8  -1   7     1866.96     1867.78     26.07 o
  -7  -1   7     2435.02     2561.91     30.01 o
  -6  -1   7       41.69       46.15      3.45 o
  -5  -1   7     3356.02     3375.21     27.74 o
  -4  -1   7        5.63        4.26      2.72 o
  -3  -1   7     2619.09     2790.58     30.21 o
  -2  -1   7      559.05      534.42      6.34 o
  -1  -1   7    11348.38    11587.05     81.39 o
   0  -1   7      100.92      106.90      3.23 o
   1  -1   7       25.06       22.36      2.21 o
   2  -1   7     7510.55     7559.93     58.67 o
   3  -1   7       36.94       40.91      3.51 o
   4  -1   7     2946.62     2914.93     30.81 o
   5  -1   7     4782.00     4735.79     56.99 o
   6  -1   7       24.30       32.20      7.79 o
   7  -1   7     1638.17     1632.41     38.13 o
   8  -1   7      279.53      301.94     14.56 o
   9  -1   7        0.56       -2.05     10.68 o
  10  -1   7      878.75      959.12     25.64 o
 -13   0   7       76.60       23.12     27.96 o
 -12   0   7      925.65      908.20     32.74 o
 -11   0   7        4.79        0.63     10.94 o
 -10   0   7     1664.20     1701.01     39.45 o
  -9   0   7      612.16      635.43     19.72 o
  -8   0   7       79.04       80.18      9.49 o
  -7   0   7     2061.06     2201.48     33.50 o
  -6   0   7       45.89       50.45      3.76 o
  -5   0   7        8.93       11.97      2.49 o
  -4   0   7      672.87      659.77      9.61 o
  -3   0   7     1073.87     1159.76     15.29 o
  -2   0   7       57.46       66.29      2.62 o
  -1   0   7       47.30       51.64      2.51 o
   0   0   7     1217.96     1074.92     10.07 o
   1   0   7        3.58        4.65      2.26 o
   2   0   7     1306.39     1263.82     13.02 o
   3   0   7     3933.38     3795.16     35.90 o
   4   0   7       93.51       98.80      5.30 o
   5   0   7      126.95      109.17      7.51 o
   6   0   7      976.56      998.74     28.10 o
   7   0   7       32.68       29.95      9.08 o
   8   0   7      957.71     1005.72     24.01 o
   9   0   7       39.21       38.81     11.78 o
  10   0   7       15.40       14.66     15.73 o
 -13   1   7        5.70       48.02     28.04 o
 -12   1   7      900.65      981.89     29.70 o
 -11   1   7      141.62      150.29     14.59 o
 -10   1   7        2.14        6.69     15.52 o
  -9   1   7     2099.73     2072.29     38.71 o
  -8   1   7        0.66      -16.97      9.44 o
  -7   1   7       10.45       14.67      7.62 o
  -6   1   7     4201.30     4384.12     48.17 o
  -5   1   7       76.97       89.47      3.97 o
  -4   1   7     1037.71     1184.42     18.13 o
  -3   1   7      272.66      244.94      7.31 o
  -2   1   7     5201.09     5257.09     40.55 o
  -1   1   7       13.99       19.72      2.60 o
   0   1   7      632.55      611.74      7.47 o
   1   1   7     1837.97     1709.03     14.78 o
   2   1   7      239.45      245.10      6.37 o
   3   1   7     3070.30     3225.56     32.99 o
   4   1   7       38.68       51.70      5.60 o
   5   1   7      373.34      337.08     16.95 o
   6   1   7     2402.14     2416.06     38.46 o
   7   1   7      104.32       85.45     13.51 o
   8   1   7        1.71       -2.85     10.28 o
   9   1   7      263.08      281.72     16.65 o
  10   1   7      106.12      126.74     21.57 o
 -13   2   7      313.24      282.60     17.94 o
 -12   2   7       43.29       38.59     13.37 o
 -11   2   7      936.94      998.13     38.37 o
 -10   2   7       10.58        6.35     11.35 o
  -9   2   7       88.15      104.49     11.20 o
  -8   2   7      705.31      746.25     22.27 o
  -7   2   7     2876.15     2941.79     42.76 o
  -6   2   7      456.68      451.20     14.97 o
  -5   2   7       33.76       40.16      5.30 o
  -4   2   7     1978.58     2049.24     26.02 o
  -3   2   7     1294.79     1282.38     16.00 o
  -2   2   7      222.62      228.67      5.13 o
  -1   2   7     2763.84     2667.89     21.84 o
   0   2   7      477.15      511.56      7.41 o
   1   2   7     3493.21     3350.31     27.99 o
   2   2   7     1894.56     1879.76     25.75 o
   3   2   7        1.98        2.72      3.97 o
   4   2   7     3956.60     3907.91     41.50 o
   5   2   7        3.49       -3.10      5.84 o
   6   2   7      174.92      199.63     21.05 o
   7   2   7     1167.81     1219.46     26.70 o
   8   2   7      204.37      212.43     14.65 o
   9   2   7       81.46       97.82     13.90 o
  10   2   7       54.16       55.17     31.75 o
 -13   3   7      820.01      836.66     33.56 o
 -12   3   7       17.55       24.44     14.09 o
 -11   3   7      121.98      100.23     14.86 o
 -10   3   7     1578.03     1544.62     38.97 o
  -9   3   7      393.24      398.19     23.12 o
  -8   3   7      711.78      699.39     21.13 o
  -7   3   7      975.08     1012.99     21.24 o
  -6   3   7     1492.38     1535.22     26.52 o
  -5   3   7     4635.20     4868.96     69.54 o
  -4   3   7      242.04      258.72      7.46 o
  -3   3   7     1537.62     1487.41     17.36 o
  -2   3   7     2007.69     1991.52     18.18 o
  -1   3   7     2219.30     2103.40     19.34 o
   0   3   7     2247.37     2340.13     23.39 o
   1   3   7      298.17      295.78      6.69 o
   2   3   7     4035.09     3980.66     37.94 o
   3   3   7      142.81      119.00      6.26 o
   4   3   7     1030.10      947.32     17.12 o
   5   3   7     1950.13     1789.20     25.81 o
   6   3   7        0.52        1.01     12.99 o
   7   3   7      246.71      230.51     14.71 o
   8   3   7      543.22      475.90     50.72 o
   9   3   7       22.83       18.58     15.23 o
 -13   4   7      129.24      149.83     19.77 o
 -12   4   7      798.81      858.05     37.40 o
 -11   4   7       65.21       80.63     15.29 o
 -10   4   7      353.47      368.05     20.97 o
  -9   4   7     1555.69     1493.05     32.81 o
  -8   4   7      615.34      600.76     17.60 o
  -7   4   7     1977.00     1920.50     37.18 o
  -6   4   7       36.82       33.49      8.78 o
  -5   4   7       15.93       17.66      7.03 o
  -4   4   7      556.63      540.09     10.88 o
  -3   4   7     1265.54     1250.93     22.63 o
  -2   4   7      478.91      467.22      7.86 o
  -1   4   7      112.83       78.34      4.39 o
   0   4   7     4220.78     4230.21     36.85 o
   1   4   7       34.91       33.94      4.42 o
   2   4   7        6.78        8.21      4.13 o
   3   4   7     3123.45     3005.79     33.53 o
   4   4   7      234.42      247.08     10.41 o
   5   4   7      381.04      394.54     13.16 o
   6   4   7      490.54      504.12     20.44 o
   7   4   7       63.25       50.11     14.21 o
   8   4   7      234.45      234.51     29.31 o
   9   4   7       28.13       -0.44     30.73 o
 -13   5   7        0.04       12.64     18.04 o
 -12   5   7      570.02      587.45     33.35 o
 -11   5   7      668.72      600.94     32.84 o
 -10   5   7       25.29       36.44     17.99 o
  -9   5   7     2485.46     2421.32     70.47 o
  -8   5   7      343.38      364.83     19.15 o
  -7   5   7      178.00      183.49     13.20 o
  -6   5   7      612.13      598.78     19.87 o
  -5   5   7      171.14      177.44     11.07 o
  -4   5   7       97.27       93.73      6.27 o
  -3   5   7      351.57      320.67      8.07 o
  -2   5   7     1855.03     1849.11     20.28 o
  -1   5   7      503.18      496.97      8.94 o
   0   5   7      500.35      502.89      9.45 o
   1   5   7     3284.02     3129.72     34.12 o
   2   5   7      312.67      277.92      9.40 o
   3   5   7      720.76      698.28     18.62 o
   4   5   7     1624.83     1591.85     27.36 o
   5   5   7        0.16       11.32     10.00 o
   6   5   7      742.63      776.97     23.59 o
   7   5   7       81.24       80.53     15.15 o
   8   5   7        1.35      -10.39     15.22 o
   9   5   7      279.10      281.46     43.97 o
 -12   6   7       12.74       -4.57     18.85 o
 -11   6   7      470.70      474.16     32.67 o
 -10   6   7      153.65      187.11     23.69 o
  -9   6   7        0.29       38.44     18.42 o
  -8   6   7      313.39      302.82     17.82 o
  -7   6   7        6.31       -9.19      9.34 o
  -6   6   7       79.08       76.98     10.95 o
  -5   6   7       76.38       72.66      9.33 o
  -4   6   7     2094.92     1979.78     26.03 o
  -3   6   7      486.21      486.89     12.25 o
  -2   6   7     1967.47     1869.82     23.83 o
  -1   6   7     3520.05     3552.61     32.51 o
   0   6   7      294.80      294.43      8.44 o
   1   6   7      390.89      400.13      9.85 o
   2   6   7     1681.75     1752.06     24.62 o
   3   6   7       29.95        4.21      7.67 o
   4   6   7     1494.01     1543.60     24.34 o
   5   6   7      156.51      158.53     13.77 o
   6   6   7        8.14        6.98     11.50 o
   7   6   7      650.63      616.48     41.93 o
   8   6   7        1.93        0.65     21.50 o
 -12   7   7      188.25      213.65     26.80 o
 -11   7   7       24.87       27.04     20.55 o
 -10   7   7      881.80     1019.92     44.69 o
  -9   7   7        1.55      -28.20     18.44 o
  -8   7   7      284.63      224.08     25.01 o
  -7   7   7     1177.77     1095.34     32.39 o
  -6   7   7      266.33      256.40     14.15 o
  -5   7   7       71.01       69.66     10.10 o
  -4   7   7      215.15      217.54      9.50 o
  -3   7   7     2869.63     2720.66     32.52 o
  -2   7   7       28.18       31.25      7.74 o
  -1   7   7      170.99      157.27      8.05 o
   0   7   7     1254.83     1249.58     16.91 o
   1   7   7      446.41      453.54     11.28 o
   2   7   7     1453.75     1389.02     22.22 o
   3   7   7      770.43      699.01     16.23 o
   4   7   7       38.92       31.89      8.18 o
   5   7   7      637.15      655.48     22.63 o
   6   7   7       13.46        7.90     12.84 o
   7   7   7       52.10       78.18     19.79 o
   8   7   7       86.27       91.27     32.83 o
 -12   8   7      673.86      647.27     40.33 o
 -11   8   7       14.48       23.68     21.74 o
 -10   8   7        5.80        7.06     20.20 o
  -9   8   7      249.71      275.44     29.18 o
  -8   8   7      157.32      161.15     24.46 o
  -7   8   7      133.99      127.91     22.44 o
  -6   8   7       87.34       77.36     13.11 o
  -5   8   7     1170.19     1178.51     32.70 o
  -4   8   7      123.13      116.49      9.89 o
  -3   8   7      392.38      401.07     12.60 o
  -2   8   7      627.24      621.98     13.17 o
  -1   8   7       92.81       77.02      7.89 o
   0   8   7     1527.99     1456.78     23.91 o
   1   8   7     1414.88     1379.80     27.44 o
   2   8   7        3.40        6.28      6.97 o
   3   8   7     1298.84     1335.48     23.13 o
   4   8   7       22.66       12.85      9.22 o
   5   8   7        2.48        5.35     11.57 o
   6   8   7      334.62      327.51     19.31 o
   7   8   7        2.32      -12.15     21.17 o
 -11   9   7      395.20      404.45     35.05 o
 -10   9   7        1.18       24.14     22.89 o
  -9   9   7      105.21       75.33     23.99 o
  -8   9   7      449.32      363.81     32.60 o
  -7   9   7      485.70      445.60     26.92 o
  -6   9   7      254.54      229.15     36.66 o
  -5   9   7        3.10        1.34     11.30 o
  -4   9   7      536.08      552.62     21.38 o
  -3   9   7      163.19      164.78     10.81 o
  -2   9   7     1680.62     1686.13     24.40 o
  -1   9   7      765.19      789.94     18.04 o
   0   9   7       95.47      103.65      9.98 o
   1   9   7     1484.66     1523.31     23.10 o
   2   9   7       26.32        5.66      8.55 o
   3   9   7      183.96      178.04     12.24 o
   4   9   7      781.83      803.79     30.04 o
   5   9   7       30.17       52.04     11.64 o
   6   9   7       10.54       40.83     15.97 o
   7   9   7       66.36       73.22     33.90 o
 -11  10   7      376.99      395.80     36.73 o
 -10  10   7      180.86      127.62     27.65 o
  -9  10   7      217.67      221.69     30.47 o
  -8  10   7      930.97      892.77     47.42 o
  -7  10   7       47.98       35.64     17.37 o
  -6  10   7     1010.62      986.82     36.98 o
  -5  10   7      303.63      296.07     17.97 o
  -4  10   7      329.97      331.82     18.38 o
  -3  10   7      542.63      512.27     19.08 o
  -2  10   7      143.44      143.47     13.46 o
  -1  10   7     2994.92     3076.76     50.32 o
   0  10   7       26.78       26.19      9.28 o
   1  10   7       26.73       22.32     10.46 o
   2  10   7     1591.29     1620.13     37.40 o
   3  10   7       11.84       10.03     10.27 o
   4  10   7      390.15      392.93     18.73 o
   5  10   7      128.38      124.89     16.82 o
   6  10   7      377.93      439.50     47.47 o
 -11  11   7        7.54       -5.71     23.93 o
 -10  11   7      243.90      221.65     31.90 o
  -9  11   7        0.43      -20.39     22.30 o
  -8  11   7        2.78        3.02     22.96 o
  -7  11   7       36.08       54.44     41.29 o
  -6  11   7      730.34      638.63     47.11 o
  -5  11   7        3.38       12.51     12.93 o
  -4  11   7        0.72       -4.05     12.76 o
  -3  11   7      983.03      981.15     51.79 o
  -2  11   7       51.91       49.10     10.00 o
  -1  11   7       26.26       15.81      9.34 o
   0  11   7      389.63      426.31     16.87 o
   1  11   7       57.52       27.29     14.42 o
   2  11   7      432.70      436.21     22.30 o
   3  11   7      279.95      290.60     23.53 o
   4  11   7       46.11       61.06     15.32 o
   5  11   7      201.27      187.39     16.65 o
 -10  12   7       11.98       10.15     26.40 o
  -9  12   7      181.44      172.51     31.22 o
  -8  12   7       38.38       60.50     28.23 o
  -7  12   7       23.00       43.14     26.26 o
  -6  12   7       71.39       52.94     15.50 o
  -5  12   7      440.63      461.53     23.38 o
  -4  12   7       67.48       59.48     14.94 o
  -3  12   7      122.88      140.08     20.24 o
  -2  12   7      680.49      747.45     21.27 o
  -1  12   7        0.03        5.95     10.07 o
   0  12   7      152.96      147.62     13.28 o
   1  12   7      175.23      208.78     28.83 o
   2  12   7        0.62        1.61     16.37 o
   3  12   7       97.01       92.87     19.89 o
   4  12   7       29.39        7.54     18.60 o
   5  12   7        9.34       10.89     18.21 o
  -9  13   7        0.83       -5.65     28.59 o
  -8  13   7        7.49       40.25     27.54 o
  -7  13   7       28.03      -15.55     25.01 o
  -6  13   7      208.32      227.56     22.83 o
  -5  13   7      109.51      114.09     19.62 o
  -4  13   7      179.15      193.33     29.06 o
  -3  13   7       35.88       -8.99     21.29 o
  -2  13   7       89.30       72.06     14.07 o
  -1  13   7      270.72      283.54     17.09 o
   0  13   7       47.94       72.04     12.98 o
   1  13   7      280.85      233.12     22.23 o
   2  13   7      132.74      136.45     25.64 o
   3  13   7       55.26       39.10     19.55 o
   4  13   7      322.90      349.26     35.53 o
  -8  14   7       12.15      -14.32     28.26 o
  -7  14   7      196.98      197.79     34.55 o
  -6  14   7      497.93      563.89     31.46 o
  -5  14   7       83.48       81.08     26.35 o
  -4  14   7      286.16      309.54     33.64 o
  -3  14   7      366.48      418.66     35.18 o
  -2  14   7        0.63        0.76     21.29 o
  -1  14   7      729.78      778.70     29.32 o
   0  14   7      436.41      489.82     29.66 o
   1  14   7       18.14       26.89     18.12 o
   2  14   7      159.83      168.30     49.54 o
   3  14   7        0.08      -11.89     24.41 o
  -7  15   7        1.90      -20.31     19.71 o
  -6  15   7      126.73      142.06     31.64 o
  -5  15   7      355.70      366.14     37.53 o
  -4  15   7        5.44      -28.77     24.01 o
  -3  15   7      386.05      381.54     34.94 o
  -2  15   7      173.33      180.39     27.86 o
  -1  15   7       32.55       18.13     14.70 o
   0  15   7      631.92      702.86     40.39 o
   1  15   7       27.85       32.65     41.50 o
  -5  16   7      145.96      144.22     32.83 o
  -4  16   7       90.65       71.72     28.61 o
  -3  16   7       27.19       23.90     26.52 o
  -2  16   7      216.29      212.82     31.06 o
  -1  16   7        3.83       -3.79     22.92 o
   0 -22   8        6.93      -12.24     22.89 o
   1 -22   8       23.99       38.41     26.02 o
   2 -22   8       75.67       59.91     28.02 o
  -3 -21   8        3.30       19.40     20.85 o
  -2 -21   8        9.74       12.81     27.50 o
  -1 -21   8       10.93       -5.91     13.27 o
   0 -21   8      118.22      118.40     38.19 o
   1 -21   8        9.23       14.47     24.37 o
   2 -21   8        7.47      -15.84     23.64 o
   3 -21   8      528.51      557.64     41.88 o
   4 -21   8        1.47        1.98     26.64 o
  -4 -20   8       25.49       19.36     19.32 o
  -3 -20   8      194.34      195.60     19.78 o
  -2 -20   8      108.73      111.46     17.31 o
  -1 -20   8        0.26        2.97     11.45 o
   0 -20   8       10.56       -8.77     11.44 o
   1 -20   8      101.17      115.56     19.60 o
   2 -20   8        7.45       24.38     21.64 o
   3 -20   8      106.33      108.55     21.77 o
   4 -20   8      153.94      136.79     23.02 o
   5 -20   8       33.93       35.38     27.46 o
   6 -20   8      172.54      190.41     33.05 o
  -6 -19   8       12.97        4.45     20.60 o
  -5 -19   8      263.60      290.41     26.66 o
  -4 -19   8      217.36      190.44     19.76 o
  -3 -19   8      212.70      184.18     18.45 o
  -2 -19   8       30.78       24.45     14.47 o
  -1 -19   8      317.11      343.82     15.33 o
   0 -19   8       10.19       -1.94     10.98 o
   1 -19   8        7.39        0.69     15.87 o
   2 -19   8      699.10      748.25     33.29 o
   3 -19   8      133.76      155.44     21.19 o
   4 -19   8      284.87      273.67     24.74 o
   5 -19   8       88.75       89.33     17.72 o
   6 -19   8        3.54       13.78     30.36 o
   7 -19   8      353.16      396.30     43.86 o
  -6 -18   8       16.60       17.90     16.18 o
  -5 -18   8       27.02       38.02     15.99 o
  -4 -18   8        8.19       -0.79     17.52 o
  -3 -18   8       10.17        9.30     12.22 o
  -2 -18   8      219.27      220.01     12.71 o
  -1 -18   8        0.96        4.02      9.59 o
   0 -18   8      558.27      580.87     19.92 o
   1 -18   8       37.86       49.61     11.69 o
   2 -18   8      431.38      472.48     27.17 o
   3 -18   8        9.38        3.73     15.04 o
   4 -18   8      281.05      273.54     19.73 o
   5 -18   8      582.67      595.46     26.87 o
   6 -18   8        8.03       -6.96     18.30 o
   7 -18   8       77.73       88.92     32.17 o
  -7 -17   8       96.47      133.54     20.54 o
  -6 -17   8       24.60       35.09     13.88 o
  -5 -17   8       73.60       53.71     11.71 o
  -4 -17   8      396.64      427.80     22.77 o
  -3 -17   8        0.03        7.04     11.26 o
  -2 -17   8       13.41       11.77      8.80 o
  -1 -17   8      109.73      124.92     10.90 o
   0 -17   8      175.12      187.74     11.74 o
   1 -17   8       36.31       45.61     11.10 o
   2 -17   8      159.50      167.56     18.86 o
   3 -17   8      617.77      655.20     25.59 o
   4 -17   8      368.82      367.59     20.59 o
   5 -17   8        4.39        0.09     13.47 o
   6 -17   8      253.19      266.75     34.72 o
   7 -17   8        0.23       -2.78     18.03 o
   8 -17   8       58.73       32.48     28.61 o
  -8 -16   8      318.21      342.80     26.62 o
  -7 -16   8       73.97       67.16     27.43 o
  -6 -16   8      453.85      447.08     20.06 o
  -5 -16   8        2.31        9.01      9.54 o
  -4 -16   8        1.56        3.04      8.68 o
  -3 -16   8      104.18      112.87     12.58 o
  -2 -16   8      189.57      187.71     11.24 o
  -1 -16   8       67.09       78.21      8.45 o
   0 -16   8       45.17       36.96      8.51 o
   1 -16   8     1485.27     1517.57     31.48 o
   2 -16   8        8.77        3.56     10.81 o
   3 -16   8      179.02      151.43     15.02 o
   4 -16   8      971.25     1051.92     52.08 o
   5 -16   8       11.27       -8.00     16.40 o
   6 -16   8      136.02      120.28     28.17 o
   7 -16   8      341.57      417.25     29.38 o
   8 -16   8       41.28       31.89     19.33 o
   9 -16   8      161.39      166.01     32.23 o
  -9 -15   8        2.80       15.42     21.64 o
  -8 -15   8      219.70      218.71     25.74 o
  -7 -15   8      225.31      201.63     19.50 o
  -6 -15   8       81.82       97.86     10.56 o
  -5 -15   8       99.48       90.05     10.27 o
  -4 -15   8       38.84       30.20      8.61 o
  -3 -15   8      472.92      471.21     13.56 o
  -2 -15   8       65.54       58.55      8.83 o
  -1 -15   8      208.99      228.69      9.48 o
   0 -15   8        1.62       -1.94      6.51 o
   1 -15   8       30.61       21.71      8.40 o
   2 -15   8     1078.13     1151.36     29.16 o
   3 -15   8       76.09       61.74     14.18 o
   4 -15   8       96.21       98.65     13.18 o
   5 -15   8     1108.84     1088.49     40.67 o
   6 -15   8       35.18        6.81     26.80 o
   7 -15   8      594.57      599.73     30.23 o
   8 -15   8      180.19      203.30     23.20 o
   9 -15   8        0.10        0.78     24.76 o
  -9 -14   8       59.51       41.16     25.52 o
  -8 -14   8        5.65       13.41     15.24 o
  -7 -14   8     1424.45     1372.85     33.74 o
  -6 -14   8       27.11       22.99      9.61 o
  -5 -14   8      213.28      211.82     11.29 o
  -4 -14   8      875.67      891.12     17.29 o
  -3 -14   8     1944.83     1955.73     26.01 o
  -2 -14   8       35.32       34.71      5.91 o
  -1 -14   8      117.75      113.51      7.50 o
   0 -14   8     2239.62     2241.82     26.85 o
   1 -14   8       13.76        6.71      5.62 o
   2 -14   8      473.99      483.67     19.10 o
   3 -14   8     1207.91     1247.65     30.14 o
   4 -14   8      187.28      167.72     14.75 o
   5 -14   8     2083.75     2052.63     51.96 o
   6 -14   8      527.54      482.25     27.47 o
   7 -14   8       42.90       21.23     23.57 o
   8 -14   8      624.32      551.28     40.75 o
   9 -14   8      110.30       64.33     26.06 o
 -10 -13   8        3.37       12.74     20.19 o
  -9 -13   8      451.93      423.03     24.61 o
  -8 -13   8        3.02       -5.48     14.36 o
  -7 -13   8      231.09      246.83     15.21 o
  -6 -13   8      430.21      385.91     16.92 o
  -5 -13   8      583.39      595.92     15.30 o
  -4 -13   8        5.58       21.65      6.42 o
  -3 -13   8        1.68        2.69      5.80 o
  -2 -13   8     1120.13     1132.59     15.07 o
  -1 -13   8       70.63       86.62      6.94 o
   0 -13   8     1165.48     1152.30     15.86 o
   1 -13   8      581.72      550.37     11.80 o
   2 -13   8       16.20       17.39      7.76 o
   3 -13   8     3081.67     3159.57     52.49 o
   4 -13   8      227.96      211.51     18.54 o
   5 -13   8       93.32       91.61     15.45 o
   6 -13   8     1556.41     1467.17     42.31 o
   7 -13   8       11.57       12.31     14.93 o
   8 -13   8      209.28      222.80     28.73 o
   9 -13   8      575.28      563.17     40.75 o
  10 -13   8       59.53       61.56     25.46 o
 -10 -12   8       16.80       24.83     19.93 o
  -9 -12   8      106.41      103.65     16.80 o
  -8 -12   8      430.15      402.62     19.80 o
  -7 -12   8      206.21      192.63     12.33 o
  -6 -12   8      172.16      184.83     13.80 o
  -5 -12   8       52.65       49.46      6.91 o
  -4 -12   8     1174.00     1111.45     17.47 o
  -3 -12   8     1491.02     1450.28     17.91 o
  -2 -12   8      362.78      368.46      8.77 o
  -1 -12   8     1957.69     1980.39     20.83 o
   0 -12   8        5.23        6.25      4.07 o
   1 -12   8     1322.23     1305.98     17.57 o
   2 -12   8     1938.77     1962.16     28.05 o
   3 -12   8      113.81      107.50      9.47 o
   4 -12   8     1590.34     1630.78     41.91 o
   5 -12   8      174.00      178.71     17.19 o
   6 -12   8        5.05       12.45     10.97 o
   7 -12   8      434.56      419.60     20.88 o
   8 -12   8       25.54       33.49     21.31 o
   9 -12   8       31.82       17.70     21.27 o
  10 -12   8       39.11       44.98     24.09 o
 -11 -11   8        2.27       10.82     20.17 o
 -10 -11   8      381.34      362.19     28.31 o
  -9 -11   8       63.73       50.60     14.57 o
  -8 -11   8      232.96      240.31     13.97 o
  -7 -11   8       33.03       12.71      9.27 o
  -6 -11   8      316.49      331.68     12.60 o
  -5 -11   8       22.41       13.42      6.46 o
  -4 -11   8        3.33        2.88      5.39 o
  -3 -11   8      503.41      483.65      9.95 o
  -2 -11   8        2.40        3.75      3.55 o
  -1 -11   8     3260.59     3308.67     28.82 o
   0 -11   8      844.37      826.87     10.90 o
   1 -11   8      105.42      113.79      5.23 o
   2 -11   8     2170.11     2146.48     28.98 o
   3 -11   8       50.65       58.22      7.73 o
   4 -11   8      986.91      944.87     25.39 o
   5 -11   8      936.18      931.53     31.05 o
   6 -11   8      269.75      248.61     18.53 o
   7 -11   8      134.90      137.92     17.30 o
   8 -11   8       56.22      102.91     25.67 o
   9 -11   8      402.91      312.00     29.88 o
  10 -11   8      169.32      156.40     26.88 o
 -11 -10   8        2.63        3.94     18.49 o
 -10 -10   8      241.86      213.41     22.62 o
  -9 -10   8      209.91      205.61     12.72 o
  -8 -10   8       77.85       78.79     11.35 o
  -7 -10   8       63.70       66.11      8.72 o
  -6 -10   8        0.36        1.96      6.39 o
  -5 -10   8      663.54      603.68     13.71 o
  -4 -10   8      438.81      405.90     10.05 o
  -3 -10   8     2770.00     2672.60     23.74 o
  -2 -10   8      394.48      361.14      7.27 o
  -1 -10   8       48.11       47.54      3.55 o
   0 -10   8     3685.80     3579.12     27.65 o
   1 -10   8      830.16      874.27     12.22 o
   2 -10   8     1608.13     1581.00     22.55 o
   3 -10   8     2999.00     2846.71     40.91 o
   4 -10   8      966.57      930.72     36.11 o
   5 -10   8      623.05      622.75     20.82 o
   6 -10   8      475.75      468.92     17.47 o
   7 -10   8       72.50       69.09     11.25 o
   8 -10   8      114.85      117.34     14.03 o
   9 -10   8        0.38        9.97     11.29 o
  10 -10   8       68.73       98.46     24.67 o
 -11  -9   8      495.13      533.78     38.46 o
 -10  -9   8       47.01       42.12     19.49 o
  -9  -9   8      847.42      864.68     20.68 o
  -8  -9   8       87.52       71.45     11.51 o
  -7  -9   8        2.19       -2.97      6.14 o
  -6  -9   8     1123.53     1084.14     18.42 o
  -5  -9   8      327.48      342.57     12.55 o
  -4  -9   8     1026.38     1024.14     13.72 o
  -3  -9   8       15.91       11.13      3.29 o
  -2  -9   8     2749.89     2639.20     21.96 o
  -1  -9   8      755.01      781.49      8.90 o
   0  -9   8      691.41      696.58      8.49 o
   1  -9   8     5212.87     5276.43     36.68 o
   2  -9   8       47.12       49.33      3.75 o
   3  -9   8      858.85      807.64     17.35 o
   4  -9   8      853.06      856.12     18.60 o
   5  -9   8        2.33       -0.60      5.30 o
   6  -9   8     1330.22     1306.23     28.17 o
   7  -9   8      286.68      267.27     16.16 o
   8  -9   8       63.44       52.10     11.40 o
   9  -9   8      411.13      414.18     19.27 o
  10  -9   8       23.50       19.92     12.26 o
 -12  -8   8       22.68       25.87     27.19 o
 -11  -8   8      994.35      973.76     51.94 o
 -10  -8   8      407.34      406.49     18.00 o
  -9  -8   8       58.35       50.67      9.48 o
  -8  -8   8     1358.74     1374.90     25.93 o
  -7  -8   8       97.64       85.29      7.52 o
  -6  -8   8       66.57       46.88      6.43 o
  -5  -8   8       80.12       79.61      6.38 o
  -4  -8   8     1762.39     1719.58     19.27 o
  -3  -8   8       53.82       49.54      3.47 o
  -2  -8   8        4.12        4.96      2.30 o
  -1  -8   8     2500.32     2424.27     19.31 o
   0  -8   8       21.02       22.42      2.37 o
   1  -8   8     1262.18     1239.57     16.48 o
   2  -8   8     6399.12     6534.36     59.58 o
   3  -8   8        0.23       -0.30      4.41 o
   4  -8   8      985.21     1026.01     24.54 o
   5  -8   8     2393.69     2265.94     36.02 o
   6  -8   8       27.96       20.39      8.57 o
   7  -8   8      815.84      840.51     22.63 o
   8  -8   8        5.08        2.95      9.79 o
   9  -8   8      103.30      112.95     15.79 o
  10  -8   8       83.88       70.69     12.39 o
 -12  -7   8       33.06       49.58     17.60 o
 -11  -7   8      150.51      161.72     19.20 o
 -10  -7   8      562.31      532.33     17.27 o
  -9  -7   8       65.17       65.18      9.37 o
  -8  -7   8      318.30      274.82     12.80 o
  -7  -7   8     1240.88     1166.35     18.87 o
  -6  -7   8     1259.90     1188.30     19.62 o
  -5  -7   8        3.52        3.90      4.82 o
  -4  -7   8        1.00        4.59      2.93 o
  -3  -7   8     3173.38     3139.78     27.65 o
  -2  -7   8      169.43      189.66      4.20 o
  -1  -7   8     1303.37     1206.44     10.98 o
   0  -7   8     8491.46     8830.19     58.39 o
   1  -7   8      154.30      194.76      3.79 o
   2  -7   8     6825.25     6850.88     59.56 o
   3  -7   8     1570.15     1521.66     22.76 o
   4  -7   8       36.87       39.41      6.07 o
   5  -7   8     4213.45     4102.04     51.97 o
   6  -7   8      138.18      128.64     10.83 o
   7  -7   8      171.23      140.45     11.68 o
   8  -7   8      723.86      706.69     32.78 o
   9  -7   8      152.56      123.18     13.25 o
  10  -7   8       21.96       15.16     11.43 o
  11  -7   8       26.75       39.69     18.16 o
 -12  -6   8      356.51      336.37     24.71 o
 -11  -6   8       86.25      101.67     52.67 o
 -10  -6   8        6.02       -3.53     10.67 o
  -9  -6   8     1172.64     1215.11     26.29 o
  -8  -6   8     1398.22     1262.57     20.88 o
  -7  -6   8      925.45      842.84     15.13 o
  -6  -6   8      115.72      131.13      6.94 o
  -5  -6   8      946.16      925.05     16.60 o
  -4  -6   8      363.32      341.29      8.68 o
  -3  -6   8     3152.46     3004.22     31.72 o
  -2  -6   8     3416.04     3465.88     27.58 o
  -1  -6   8     1122.33     1216.96     10.78 o
   0  -6   8     7341.23     7343.38     50.30 o
   1  -6   8     1527.01     1350.22     10.64 o
   2  -6   8      262.13      339.81      6.88 o
   3  -6   8     9342.91     9265.45    102.83 o
   4  -6   8       49.15       53.20      8.97 o
   5  -6   8      124.76      148.42     12.01 o
   6  -6   8     3725.76     3454.42     65.16 o
   7  -6   8        8.98        6.92      8.76 o
   8  -6   8      189.88      177.79     14.89 o
   9  -6   8       51.07       46.13     10.73 o
  10  -6   8      172.87      190.48     14.58 o
  11  -6   8      162.48      186.35     54.61 o
 -12  -5   8       67.09       62.61     16.36 o
 -11  -5   8      429.87      437.06     28.24 o
 -10  -5   8       35.25       29.48      8.71 o
  -9  -5   8      469.51      493.22     16.45 o
  -8  -5   8      103.39      100.17      7.83 o
  -7  -5   8     3070.87     2913.80     33.86 o
  -6  -5   8     1789.27     1820.96     23.13 o
  -5  -5   8      535.55      513.14     11.51 o
  -4  -5   8     2463.22     2524.96     28.36 o
  -3  -5   8     2075.73     2249.80     25.33 o
  -2  -5   8     3649.25     3662.51     26.38 o
  -1  -5   8      200.61      185.62      3.55 o
   0  -5   8     1140.85     1216.08     10.15 o
   1  -5   8     7003.72     7110.77     47.35 o
   2  -5   8       34.41       32.35      3.26 o
   3  -5   8     1721.77     1731.00     26.84 o
   4  -5   8     2032.16     1985.94     33.03 o
   5  -5   8      707.38      656.43     15.23 o
   6  -5   8      440.56      404.40     15.65 o
   7  -5   8      110.07      117.12     14.46 o
   8  -5   8      382.77      374.72     16.38 o
   9  -5   8      211.91      241.70     14.39 o
  10  -5   8        2.04       13.77     11.35 o
 -13  -4   8      232.12      207.19     19.47 o
 -12  -4   8        3.72       31.26     15.18 o
 -11  -4   8      172.76      158.87     19.08 o
 -10  -4   8      408.85      406.36     14.40 o
  -9  -4   8      126.00      120.12      9.51 o
  -8  -4   8      364.58      353.31     12.14 o
  -7  -4   8     1155.56     1104.76     16.79 o
  -6  -4   8      663.00      660.15     12.13 o
  -5  -4   8      175.18      189.96      6.82 o
  -4  -4   8      870.28      822.22     12.37 o
  -3  -4   8     4845.97     5190.26     51.76 o
  -2  -4   8      759.95      847.77      7.63 o
  -1  -4   8     7262.02     7343.03     48.47 o
   0  -4   8     1423.19     1438.31     11.61 o
   1  -4   8      110.28      118.11      3.67 o
   2  -4   8     2438.71     2268.22     21.26 o
   3  -4   8       59.74       60.30      5.21 o
   4  -4   8      869.60      832.19     19.07 o
   5  -4   8      484.91      475.67     19.23 o
   6  -4   8      371.14      380.63     23.12 o
   7  -4   8      858.91      913.38     21.21 o
   8  -4   8        5.25       10.07      9.21 o
   9  -4   8      182.89      187.24     13.74 o
  10  -4   8       26.46       26.33     11.78 o
 -13  -3   8      173.61      158.45     36.91 o
 -12  -3   8      600.17      667.39     27.16 o
 -11  -3   8       53.74       64.36     28.31 o
 -10  -3   8      755.45      741.38     17.94 o
  -9  -3   8       42.46       58.77      6.90 o
  -8  -3   8       93.32      100.08      7.34 o
  -7  -3   8       11.85        5.13      5.54 o
  -6  -3   8     3033.28     3103.19     31.61 o
  -5  -3   8     2121.03     2086.24     24.30 o
  -4  -3   8      451.51      519.99      9.09 o
  -3  -3   8    18405.66    19931.50    185.01 o
  -2  -3   8      733.58      700.70      7.35 o
  -1  -3   8     1835.93     1901.34     14.92 o
   0  -3   8     2857.90     2622.49     20.71 o
   1  -3   8        8.78        3.83      1.92 o
   2  -3   8      896.04      810.25     10.29 o
   3  -3   8     2881.88     2897.25     29.03 o
   4  -3   8        1.95        0.61      2.57 o
   5  -3   8      388.21      411.73     26.18 o
   6  -3   8      517.11      494.09     15.79 o
   7  -3   8      344.90      354.49     18.82 o
   8  -3   8      231.43      233.41     13.73 o
   9  -3   8      306.45      296.89     15.85 o
  10  -3   8      203.64      184.03     14.98 o
 -13  -2   8        3.50        5.31     13.57 o
 -12  -2   8      718.33      733.70     27.37 o
 -11  -2   8        1.02       -7.31     12.13 o
 -10  -2   8      282.37      298.24     20.66 o
  -9  -2   8      650.36      670.28     14.78 o
  -8  -2   8      415.74      419.51     14.56 o
  -7  -2   8     1356.97     1365.77     21.71 o
  -6  -2   8       87.59      106.31      5.00 o
  -5  -2   8     4646.96     4700.76     41.89 o
  -4  -2   8       10.97       13.12      2.60 o
  -3  -2   8     1505.36     1692.75     20.02 o
  -2  -2   8     5460.88     5307.58     38.91 o
  -1  -2   8       90.64      106.33      3.16 o
   0  -2   8     1664.59     1595.08     14.01 o
   1  -2   8     2843.05     2874.26     23.45 o
   2  -2   8        0.31        1.56      2.45 o
   3  -2   8     2917.17     2756.88     28.61 o
   4  -2   8        6.59       -2.41      4.81 o
   5  -2   8        5.05       -4.95      5.83 o
   6  -2   8      647.71      650.24     18.02 o
   7  -2   8       44.50       50.83      9.54 o
   8  -2   8       82.88       93.72     11.80 o
   9  -2   8       24.50       31.44     11.47 o
  10  -2   8      492.49      530.16     30.23 o
 -13  -1   8       91.49       92.66     21.82 o
 -12  -1   8       91.72       95.64     14.56 o
 -11  -1   8      506.37      515.95     23.09 o
 -10  -1   8      177.25      194.41     15.83 o
  -9  -1   8        0.75        2.26      8.89 o
  -8  -1   8      293.45      302.15     11.25 o
  -7  -1   8     1155.46     1193.21     26.41 o
  -6  -1   8       41.22       37.06      3.89 o
  -5  -1   8     1042.62     1065.53     13.71 o
  -4  -1   8     7382.88     7161.90     71.96 o
  -3  -1   8        2.88        7.06      3.01 o
  -2  -1   8     4961.95     4950.57     36.22 o
  -1  -1   8     4054.22     4325.46     31.16 o
   0  -1   8       12.84       10.71      2.39 o
   1  -1   8     3552.54     3461.19     24.94 o
   2  -1   8     1267.11     1285.92     13.27 o
   3  -1   8      494.93      445.04      9.65 o
   4  -1   8     2243.86     2225.34     30.44 o
   5  -1   8      554.02      466.89     35.60 o
   6  -1   8       95.16      104.98     11.47 o
   7  -1   8      513.69      473.24     17.18 o
   8  -1   8      250.89      247.51     16.29 o
   9  -1   8      148.06      151.45     14.13 o
  10  -1   8       28.60       24.70     18.50 o
 -13   0   8      476.15      470.98     23.31 o
 -12   0   8       45.89       50.92     13.69 o
 -11   0   8       49.14       73.20     20.56 o
 -10   0   8      322.64      336.33     21.96 o
  -9   0   8      642.80      662.35     20.60 o
  -8   0   8      170.31      152.87     13.82 o
  -7   0   8      435.36      401.53     17.58 o
  -6   0   8     1575.06     1552.47     18.95 o
  -5   0   8      530.93      558.00     10.48 o
  -4   0   8      198.49      152.78      5.89 o
  -3   0   8      347.64      277.19      7.29 o
  -2   0   8      549.80      580.79      8.29 o
  -1   0   8     4190.13     4123.34     31.26 o
   0   0   8     2441.43     2406.67     20.06 o
   1   0   8      208.34      217.42      6.58 o
   2   0   8     3542.83     3500.48     31.19 o
   3   0   8        6.97       -1.09      3.60 o
   4   0   8      173.98      156.74      7.64 o
   5   0   8      746.34      789.09     19.20 o
   6   0   8      400.61      366.33     15.10 o
   7   0   8        5.27        3.22      9.23 o
   8   0   8       30.99       34.77     11.19 o
   9   0   8      352.94      392.73     18.94 o
  10   0   8      172.91      155.58     22.96 o
 -13   1   8       61.63       37.75     14.29 o
 -12   1   8      252.52      224.08     17.95 o
 -11   1   8        6.58       15.86     20.59 o
 -10   1   8       11.22       16.92     21.59 o
  -9   1   8      144.07      150.95     12.58 o
  -8   1   8      420.43      432.61     17.67 o
  -7   1   8      523.87      540.69     15.03 o
  -6   1   8      341.36      330.63      9.22 o
  -5   1   8     3356.81     3381.29     41.91 o
  -4   1   8       77.02       87.03      5.87 o
  -3   1   8     4254.96     4020.04     43.22 o
  -2   1   8     3158.73     3145.34     26.06 o
  -1   1   8        9.51        5.84      2.78 o
   0   1   8    14088.26    14495.62    102.56 o
   1   1   8      262.69      247.38      5.91 o
   2   1   8       31.51       28.93      4.89 o
   3   1   8     2527.97     2454.87     25.81 o
   4   1   8      135.47      130.15      7.27 o
   5   1   8       34.38       29.94      8.54 o
   6   1   8      254.63      260.12     19.35 o
   7   1   8      646.86      550.23     30.47 o
   8   1   8       96.12      102.75     13.24 o
   9   1   8       21.33       11.64     17.47 o
  10   1   8      154.77      153.40     23.90 o
 -13   2   8      149.37      159.33     16.99 o
 -12   2   8      340.07      349.87     21.12 o
 -11   2   8      127.65      122.70     22.51 o
 -10   2   8      788.04      802.85     31.73 o
  -9   2   8      590.76      600.43     20.93 o
  -8   2   8      260.20      295.73     21.83 o
  -7   2   8     2807.76     2780.49     41.65 o
  -6   2   8        9.97        0.52      5.22 o
  -5   2   8     3723.76     3846.90     47.49 o
  -4   2   8     2717.29     2832.68     41.19 o
  -3   2   8       26.09       25.32      4.72 o
  -2   2   8    11893.41    11808.27     93.22 o
  -1   2   8      282.96      272.54      5.92 o
   0   2   8      990.39     1065.91     12.16 o
   1   2   8     4070.40     3979.30     34.77 o
   2   2   8      153.27      159.51      6.53 o
   3   2   8     2152.55     2180.48     25.28 o
   4   2   8      769.24      821.51     30.84 o
   5   2   8      797.36      726.61     24.25 o
   6   2   8      542.11      538.30     18.53 o
   7   2   8       79.48       62.71     11.57 o
   8   2   8      132.83      163.45     17.63 o
   9   2   8      215.06      232.92     21.40 o
 -13   3   8      186.08      189.22     18.70 o
 -12   3   8       62.41       87.67     16.18 o
 -11   3   8      547.15      591.18     25.91 o
 -10   3   8        3.91        7.63     12.36 o
  -9   3   8      954.89      937.38     30.11 o
  -8   3   8       28.67       37.88     10.27 o
  -7   3   8     3420.63     3392.13     49.25 o
  -6   3   8     1135.16     1194.11     23.26 o
  -5   3   8       87.09       84.62      7.94 o
  -4   3   8     5559.35     5498.36     58.61 o
  -3   3   8      447.40      452.21      6.98 o
  -2   3   8     1186.05     1142.58     13.00 o
  -1   3   8     3443.95     3314.96     29.67 o
   0   3   8        2.86        5.52      3.44 o
   1   3   8     1819.43     1769.67     21.11 o
   2   3   8      828.27      788.28     12.88 o
   3   3   8       75.00       64.99      6.19 o
   4   3   8      335.14      338.32     18.24 o
   5   3   8        7.84        1.03      8.18 o
   6   3   8      219.16      198.03     14.05 o
   7   3   8        6.93       -1.75     10.77 o
   8   3   8      153.70      173.80     18.46 o
   9   3   8      119.17      179.54     39.80 o
 -13   4   8      414.89      439.71     30.66 o
 -12   4   8       19.02       22.68     18.56 o
 -11   4   8       43.99       51.06     15.24 o
 -10   4   8      113.28      112.03     16.34 o
  -9   4   8     1180.71     1183.58     57.08 o
  -8   4   8       79.86       95.57     14.62 o
  -7   4   8        6.25        3.48      8.65 o
  -6   4   8     1978.96     1830.28     36.36 o
  -5   4   8      461.30      438.04     14.97 o
  -4   4   8      510.70      527.93     12.07 o
  -3   4   8     3466.28     3448.02     34.70 o
  -2   4   8       68.80       68.08      4.72 o
  -1   4   8      100.22       91.42      4.92 o
   0   4   8      283.77      256.63      7.11 o
   1   4   8      126.73      111.00      5.59 o
   2   4   8     1750.40     1797.86     24.77 o
   3   4   8      102.59       81.07      6.78 o
   4   4   8      215.86      222.63     10.72 o
   5   4   8      659.97      593.00     18.04 o
   6   4   8      348.44      391.46     20.89 o
   7   4   8      135.47      115.14     16.66 o
   8   4   8        8.77       -0.74     15.39 o
   9   4   8      494.23      458.06     51.32 o
 -12   5   8      129.84      130.18     23.19 o
 -11   5   8      437.64      382.50     29.88 o
 -10   5   8       31.34       29.81     18.72 o
  -9   5   8       86.09       64.73     19.13 o
  -8   5   8     1857.28     1908.86     47.26 o
  -7   5   8      220.28      194.17     14.02 o
  -6   5   8      531.20      524.20     19.57 o
  -5   5   8     3929.69     3722.31     54.62 o
  -4   5   8        0.90       -3.05      6.37 o
  -3   5   8     2182.32     2151.98     25.64 o
  -2   5   8     2001.20     1924.92     22.90 o
  -1   5   8      236.31      223.98      6.87 o
   0   5   8     3740.54     3650.82     35.53 o
   1   5   8      564.10      593.81     11.41 o
   2   5   8       19.49       21.96      7.00 o
   3   5   8      398.32      436.91     13.12 o
   4   5   8      168.37      134.54      9.40 o
   5   5   8       73.36       82.75     12.67 o
   6   5   8      124.31      132.47     15.96 o
   7   5   8      701.05      774.08     28.91 o
   8   5   8        4.35       14.21     31.10 o
 -12   6   8        9.32       11.56     21.28 o
 -11   6   8       12.33       -4.02     19.51 o
 -10   6   8      528.67      517.01     34.62 o
  -9   6   8        6.04      -13.30     18.13 o
  -8   6   8       33.58       35.29     17.92 o
  -7   6   8      989.56      944.62     26.39 o
  -6   6   8        0.20       -4.39      8.35 o
  -5   6   8     2385.28     2304.23     38.99 o
  -4   6   8     1056.49      988.75     20.01 o
  -3   6   8      656.60      649.05     14.33 o
  -2   6   8     3772.71     3560.38     38.74 o
  -1   6   8     1425.57     1385.01     20.78 o
   0   6   8       44.79       44.42      5.44 o
   1   6   8     2245.38     2214.29     26.03 o
   2   6   8      423.99      419.82     12.91 o
   3   6   8       22.51       24.05      7.48 o
   4   6   8      517.41      526.57     15.36 o
   5   6   8      158.21      168.92     15.00 o
   6   6   8        5.44        4.36     13.99 o
   7   6   8       19.14       16.91     15.46 o
   8   6   8      177.36      133.33     37.34 o
 -12   7   8      141.02       99.06     24.97 o
 -11   7   8        2.16      -34.43     20.20 o
 -10   7   8        3.02       -3.89     20.78 o
  -9   7   8      482.85      566.71     37.84 o
  -8   7   8       20.44      -13.69     18.40 o
  -7   7   8      510.34      522.90     34.15 o
  -6   7   8      354.70      356.92     18.54 o
  -5   7   8       77.23       58.80      8.65 o
  -4   7   8     1318.97     1275.35     23.44 o
  -3   7   8      624.89      600.69     12.52 o
  -2   7   8      241.96      217.16      8.65 o
  -1   7   8     1695.53     1693.75     24.32 o
   0   7   8        7.92        4.20      6.06 o
   1   7   8       22.40        6.14      5.72 o
   2   7   8       74.29       79.02      8.39 o
   3   7   8       56.24       53.97      8.57 o
   4   7   8       10.90       22.44      8.37 o
   5   7   8        0.24       -0.29     11.73 o
   6   7   8      315.31      353.20     22.43 o
   7   7   8       18.24       -9.60     20.74 o
 -12   8   8        3.81       -3.89     22.57 o
 -11   8   8      367.55      343.43     32.93 o
 -10   8   8        5.37      -20.67     21.49 o
  -9   8   8      308.16      249.20     29.32 o
  -8   8   8      674.12      589.94     38.85 o
  -7   8   8       50.56       48.68     20.73 o
  -6   8   8     1073.44     1051.59     37.09 o
  -5   8   8      409.81      431.38     17.85 o
  -4   8   8       26.17       28.86     10.75 o
  -3   8   8      972.01      926.35     19.28 o
  -2   8   8      117.94      118.29      8.22 o
  -1   8   8       47.50       63.60      8.27 o
   0   8   8      932.76      965.45     19.67 o
   1   8   8      319.66      293.18     11.79 o
   2   8   8       26.85       35.71      8.21 o
   3   8   8       88.02      106.05     12.07 o
   4   8   8      445.53      442.91     17.33 o
   5   8   8        4.46      -12.28     11.68 o
   6   8   8        2.00      -15.76     15.50 o
   7   8   8       14.71      -21.27     30.06 o
 -11   9   8       55.31       61.40     26.16 o
 -10   9   8      265.67      258.92     31.75 o
  -9   9   8       19.60       19.95     22.91 o
  -8   9   8     1025.55     1049.91     50.53 o
  -7   9   8      772.03      670.28     31.24 o
  -6   9   8       36.95       19.38     16.19 o
  -5   9   8      927.91      922.93     27.87 o
  -4   9   8      312.40      323.48     27.12 o
  -3   9   8      117.09      117.01     12.05 o
  -2   9   8      251.72      270.47     12.50 o
  -1   9   8       36.92       52.74      8.52 o
   0   9   8      119.43      126.53     11.03 o
   1   9   8      613.20      663.08     19.15 o
   2   9   8      182.46      178.50     13.83 o
   3   9   8      252.31      269.46     14.51 o
   4   9   8      107.03      118.03     12.95 o
   5   9   8       78.33       68.52     13.89 o
   6   9   8      133.92       82.11     33.57 o
 -11  10   8      186.00      178.29     30.72 o
 -10  10   8      312.74      319.33     34.74 o
  -9  10   8      600.96      487.19     39.68 o
  -8  10   8       56.93       32.01     23.83 o
  -7  10   8     1182.20     1156.22     41.76 o
  -6  10   8       91.90       98.68     19.68 o
  -5  10   8      108.45      128.39     21.31 o
  -4  10   8     2779.06     2743.96     74.01 o
  -3  10   8        1.41       -0.10     14.43 o
  -2  10   8      295.19      293.83     16.13 o
  -1  10   8      446.27      457.35     21.83 o
   0  10   8       10.81        0.18     10.09 o
   1  10   8      378.80      369.67     18.72 o
   2  10   8        9.50       14.95     16.12 o
   3  10   8      363.29      337.61     24.24 o
   4  10   8      157.49      184.76     20.77 o
   5  10   8       46.87       20.73     13.41 o
 -10  11   8        3.62      -14.46     25.43 o
  -9  11   8      617.00      563.70     44.33 o
  -8  11   8        5.73      -25.21     23.55 o
  -7  11   8       99.01       88.58     26.64 o
  -6  11   8     1584.11     1578.05     41.41 o
  -5  11   8        1.95       -9.12     15.93 o
  -4  11   8     1367.99     1418.46     36.34 o
  -3  11   8      809.74      840.36     34.76 o
  -2  11   8       20.96        3.20     10.93 o
  -1  11   8      392.50      408.00     17.17 o
   0  11   8      260.25      278.61     18.48 o
   1  11   8       21.03       23.55     13.77 o
   2  11   8      409.07      383.93     25.58 o
   3  11   8      164.22      121.44     20.15 o
   4  11   8       10.65       15.49     18.84 o
   5  11   8        5.76        2.99     18.64 o
 -10  12   8        1.93       22.27     28.72 o
  -9  12   8        4.03       -4.49     27.31 o
  -8  12   8      386.97      466.28     42.31 o
  -7  12   8        4.04       11.89     26.26 o
  -6  12   8      548.91      526.12     39.63 o
  -5  12   8      522.62      552.74     29.41 o
  -4  12   8        3.56       20.01     22.74 o
  -3  12   8      940.95      965.85     48.47 o
  -2  12   8       89.75      109.81     14.65 o
  -1  12   8        0.34      -21.30     12.92 o
   0  12   8      187.08      196.86     15.32 o
   1  12   8      258.84      283.70     39.21 o
   2  12   8       40.64       66.29     18.70 o
   3  12   8        1.41       15.33     18.59 o
   4  12   8      174.81      152.08     29.72 o
  -9  13   8      154.43      140.96     32.94 o
  -8  13   8      585.29      570.00     47.91 o
  -7  13   8      344.04      318.51     39.16 o
  -6  13   8       17.67        5.84     18.41 o
  -5  13   8      399.78      497.65     39.49 o
  -4  13   8       33.80       58.25     25.01 o
  -3  13   8        1.23       37.64     23.14 o
  -2  13   8     1010.82     1067.88     51.12 o
  -1  13   8       94.77      114.91     19.02 o
   0  13   8       17.00       -0.27     18.77 o
   1  13   8      111.08       97.30     27.88 o
   2  13   8      103.03      127.33     26.82 o
   3  13   8        5.43      -14.39     23.42 o
  -8  14   8       90.33       81.05     33.59 o
  -7  14   8      147.11      149.21     39.26 o
  -6  14   8        2.63        5.47     26.86 o
  -5  14   8        4.71        4.44     26.15 o
  -4  14   8      216.93      252.16     33.02 o
  -3  14   8        0.80       -6.68     22.82 o
  -2  14   8       32.69        9.78     23.14 o
  -1  14   8       94.95      138.67     17.44 o
   0  14   8      102.31       96.01     24.74 o
   1  14   8      108.40      124.57     27.19 o
  -6  15   8      132.49      171.78     33.10 o
  -5  15   8        0.19       44.46     28.75 o
  -4  15   8        6.88       40.85     27.52 o
  -3  15   8      139.05      120.03     27.94 o
  -2  15   8       61.92       30.97     25.36 o
  -1  15   8        8.15        8.59     19.53 o
   0  15   8       29.45      -12.12     22.63 o
   0 -22   9       21.55        6.58     23.71 o
   1 -22   9      346.28      392.98     36.63 o
   2 -22   9       35.78       41.74     27.32 o
  -3 -21   9       31.43       54.13     19.68 o
  -2 -21   9        4.29       17.49     19.20 o
  -1 -21   9      140.08      135.09     15.70 o
   0 -21   9       64.03       63.74     14.69 o
   1 -21   9        2.84       21.15     24.32 o
   2 -21   9       78.86      125.41     28.07 o
   3 -21   9       11.37        7.60     26.10 o
   4 -21   9        4.77       40.76     28.14 o
  -5 -20   9      135.15      139.13     23.63 o
  -4 -20   9       13.26      -19.51     18.60 o
  -3 -20   9        4.65       10.95     15.17 o
  -2 -20   9      259.16      274.53     20.81 o
  -1 -20   9        9.11        9.58     11.65 o
   0 -20   9      214.81      253.85     25.57 o
   1 -20   9      118.46      135.44     20.75 o
   2 -20   9       12.66       30.91     18.52 o
   3 -20   9      135.35      184.17     23.09 o
   4 -20   9       41.02       19.74     29.17 o
   5 -20   9        2.18      -19.93     26.19 o
   6 -20   9       43.09       58.53     21.51 o
  -6 -19   9        0.81        6.24     19.72 o
  -5 -19   9        4.10       14.17     24.11 o
  -4 -19   9      330.97      315.20     21.88 o
  -3 -19   9       50.58       46.46     15.84 o
  -2 -19   9      743.24      797.07     24.95 o
  -1 -19   9      248.07      265.00     15.47 o
   0 -19   9       13.44       16.00     10.77 o
   1 -19   9      521.79      567.02     30.19 o
   2 -19   9      256.12      276.52     23.72 o
   3 -19   9      113.51      148.93     21.35 o
   4 -19   9      359.68      375.54     27.63 o
   5 -19   9       86.71       69.94     17.15 o
   6 -19   9       54.30       29.45     31.70 o
   7 -19   9       59.94       56.15     32.56 o
  -7 -18   9        1.42      -17.81     16.31 o
  -6 -18   9       75.61       89.33     17.64 o
  -5 -18   9       88.41       61.87     16.65 o
  -4 -18   9      515.57      541.71     25.49 o
  -3 -18   9      139.11      138.87     14.92 o
  -2 -18   9       41.19       31.68      9.86 o
  -1 -18   9      611.22      630.67     20.13 o
   0 -18   9       52.87       30.42     10.47 o
   1 -18   9      165.99      164.29     17.28 o
   2 -18   9      814.60      797.21     33.23 o
   3 -18   9       35.54       46.58     17.40 o
   4 -18   9      221.27      233.07     19.14 o
   5 -18   9       81.12       73.29     16.50 o
   6 -18   9       28.92       10.62     31.58 o
   7 -18   9      102.93      101.06     32.73 o
  -8 -17   9        4.86       -1.59     21.65 o
  -7 -17   9       18.16      -12.75     15.64 o
  -6 -17   9      155.23      131.27     15.62 o
  -5 -17   9       78.37       96.12     12.18 o
  -4 -17   9       47.64       33.90     12.48 o
  -3 -17   9     1009.10      978.14     26.03 o
  -2 -17   9       51.41       64.56      9.70 o
  -1 -17   9       97.49       94.09      9.35 o
   0 -17   9      939.47      938.55     22.60 o
   1 -17   9        0.26        8.50     10.32 o
   2 -17   9      577.24      649.85     59.68 o
   3 -17   9      393.34      390.08     26.03 o
   4 -17   9        5.47       17.57     13.08 o
   5 -17   9      216.10      198.99     17.65 o
   6 -17   9       13.13        7.88     18.37 o
   7 -17   9       44.37       38.85     19.89 o
   8 -17   9       64.75       61.38     28.69 o
  -8 -16   9      107.25      114.20     19.21 o
  -7 -16   9       30.71       43.32     16.58 o
  -6 -16   9       26.32       26.78     10.94 o
  -5 -16   9     1382.05     1365.19     24.93 o
  -4 -16   9      118.95      133.19     10.94 o
  -3 -16   9      723.24      767.30     32.25 o
  -2 -16   9     1410.39     1477.00     23.52 o
  -1 -16   9       60.55       65.65      8.26 o
   0 -16   9      442.32      440.88     21.03 o
   1 -16   9      908.59      952.63     24.84 o
   2 -16   9      276.39      253.98     16.85 o
   3 -16   9      626.58      701.13     25.26 o
   4 -16   9       30.59       49.05     12.80 o
   5 -16   9        4.68      -24.62     15.26 o
   6 -16   9      390.55      407.03     27.73 o
   7 -16   9      197.10      198.15     49.13 o
   8 -16   9       49.46       26.11     25.78 o
  -9 -15   9        0.09        4.38     17.10 o
  -8 -15   9        3.62      -10.87     15.90 o
  -7 -15   9      321.40      368.97     28.51 o
  -6 -15   9       71.23       60.99      9.99 o
  -5 -15   9      856.45      842.45     24.55 o
  -4 -15   9      495.30      506.06     15.41 o
  -3 -15   9        3.82      -10.76      6.83 o
  -2 -15   9      357.33      353.12     11.96 o
  -1 -15   9     1216.55     1235.10     20.28 o
   0 -15   9       24.23       27.76      6.26 o
   1 -15   9     1820.03     1891.50     34.86 o
   2 -15   9       51.60       56.43     12.89 o
   3 -15   9       74.23       89.93     12.75 o
   4 -15   9      245.86      251.83     16.57 o
   5 -15   9       20.77       15.03     24.90 o
   6 -15   9       29.09       10.61     15.59 o
   7 -15   9       39.10       53.45     18.47 o
   8 -15   9      476.35      410.34     38.73 o
   9 -15   9        4.38        3.80     25.98 o
  -9 -14   9      529.94      542.90     33.78 o
  -8 -14   9        0.17        8.14     15.56 o
  -7 -14   9        8.48       -0.77     11.12 o
  -6 -14   9     1104.25     1038.77     23.41 o
  -5 -14   9       78.24       99.40      9.33 o
  -4 -14   9      506.13      500.90     13.54 o
  -3 -14   9     1332.16     1359.38     20.80 o
  -2 -14   9       25.48       24.27      5.71 o
  -1 -14   9     2775.74     2744.15     31.16 o
   0 -14   9      317.60      329.70      9.95 o
   1 -14   9       98.42      103.35      7.93 o
   2 -14   9      881.28      830.27     21.27 o
   3 -14   9       25.16       11.43     10.22 o
   4 -14   9       22.48       19.09     10.73 o
   5 -14   9      228.37      261.13     70.96 o
   6 -14   9       86.57      108.14     35.58 o
   7 -14   9        7.93       14.65     20.37 o
   8 -14   9      110.72       93.51     26.68 o
   9 -14   9      153.58      172.35     30.06 o
 -10 -13   9       41.45       65.03     22.27 o
  -9 -13   9        0.14       -2.86     18.29 o
  -8 -13   9      454.87      449.87     23.75 o
  -7 -13   9      118.83       95.44     11.08 o
  -6 -13   9      287.31      274.58     13.91 o
  -5 -13   9      202.32      183.16      9.41 o
  -4 -13   9       68.10       71.08      7.25 o
  -3 -13   9     1440.14     1465.44     18.44 o
  -2 -13   9      887.18      864.68     13.98 o
  -1 -13   9        8.31       15.05      4.89 o
   0 -13   9     2974.16     2966.20     34.42 o
   1 -13   9      122.77      130.08      6.72 o
   2 -13   9      300.32      278.79     13.03 o
   3 -13   9     1438.52     1410.36     47.84 o
   4 -13   9      418.62      392.54     24.39 o
   5 -13   9       96.66      108.89     16.75 o
   6 -13   9      102.70      117.70     17.98 o
   7 -13   9      416.91      413.66     26.23 o
   8 -13   9       19.71       -1.84     20.79 o
   9 -13   9       70.80       60.94     24.78 o
 -10 -12   9      110.72       94.66     21.68 o
  -9 -12   9      125.90      131.95     21.22 o
  -8 -12   9      202.39      174.67     12.68 o
  -7 -12   9      436.43      404.78     15.51 o
  -6 -12   9      137.34      127.42     10.77 o
  -5 -12   9      322.99      323.36     10.84 o
  -4 -12   9     1191.91     1225.28     18.60 o
  -3 -12   9       97.17       88.23      5.57 o
  -2 -12   9      990.79      946.97     13.24 o
  -1 -12   9      147.87      148.37      7.02 o
   0 -12   9      541.92      557.97     10.01 o
   1 -12   9     1887.14     1895.28     22.16 o
   2 -12   9      509.50      496.82     15.11 o
   3 -12   9       84.28       79.86      8.84 o
   4 -12   9      171.43      197.87     17.67 o
   5 -12   9     1112.82     1071.57     34.47 o
   6 -12   9       99.48      111.54     13.85 o
   7 -12   9        4.57        1.44     14.11 o
   8 -12   9      249.95      248.63     29.50 o
   9 -12   9       15.75       -1.48     22.71 o
  10 -12   9      144.14      133.98     28.19 o
 -11 -11   9       41.57       33.15     21.13 o
 -10 -11   9       32.05       22.69     18.23 o
  -9 -11   9      157.31      151.85     20.85 o
  -8 -11   9      111.09      117.47     11.82 o
  -7 -11   9     1552.78     1494.25     26.59 o
  -6 -11   9      220.01      234.25     10.86 o
  -5 -11   9        5.49        3.46      5.55 o
  -4 -11   9     5072.25     5033.31     58.07 o
  -3 -11   9        2.05       -3.03      3.93 o
  -2 -11   9      359.96      363.29      9.31 o
  -1 -11   9     3207.97     3146.38     25.36 o
   0 -11   9      249.03      258.65      6.81 o
   1 -11   9      800.23      783.48     12.77 o
   2 -11   9      916.73      896.10     19.52 o
   3 -11   9      754.03      727.43     17.98 o
   4 -11   9     3329.22     3044.03     63.42 o
   5 -11   9      138.72      113.50     15.19 o
   6 -11   9        5.81        9.37     11.11 o
   7 -11   9      575.52      596.54     69.49 o
   8 -11   9      128.04      163.16     19.77 o
   9 -11   9      347.70      390.29     34.26 o
  10 -11   9        0.11      -12.74     20.79 o
 -11 -10   9      115.25      119.52     21.64 o
 -10 -10   9       93.78      100.71     19.69 o
  -9 -10   9      453.67      421.80     31.41 o
  -8 -10   9       74.17       66.10     10.28 o
  -7 -10   9      648.44      614.78     16.70 o
  -6 -10   9     2807.40     2772.79     34.82 o
  -5 -10   9        2.50        2.75      5.78 o
  -4 -10   9     1452.21     1374.18     18.59 o
  -3 -10   9     2271.28     2183.35     21.36 o
  -2 -10   9        7.15        2.14      3.20 o
  -1 -10   9     1638.05     1584.59     15.88 o
   0 -10   9      800.91      772.80      9.31 o
   1 -10   9        3.96        6.87      3.17 o
   2 -10   9     3142.26     3078.19     43.53 o
   3 -10   9       28.87       32.55      7.00 o
   4 -10   9        9.93       14.33      8.90 o
   5 -10   9      465.65      456.45     19.12 o
   6 -10   9      920.86      830.83     88.91 o
   7 -10   9       17.80       23.13     10.60 o
   8 -10   9       12.16        8.15     11.32 o
   9 -10   9      940.69      860.65     26.59 o
  10 -10   9       39.56       36.67     22.77 o
 -12  -9   9       87.49       66.60     20.84 o
 -11  -9   9      386.11      398.66     27.24 o
 -10  -9   9      203.41      225.93     27.11 o
  -9  -9   9       36.36       32.37     12.03 o
  -8  -9   9     1570.78     1489.47     27.72 o
  -7  -9   9       14.86       14.69      6.62 o
  -6  -9   9      109.29      120.20      8.04 o
  -5  -9   9     3722.08     3734.07     42.25 o
  -4  -9   9     1416.71     1355.87     17.74 o
  -3  -9   9     3459.90     3475.45     29.02 o
  -2  -9   9     1241.32     1253.33     12.03 o
  -1  -9   9      178.65      164.47      4.49 o
   0  -9   9      598.23      568.97      7.19 o
   1  -9   9       43.63       44.39      3.61 o
   2  -9   9      389.79      395.05     12.76 o
   3  -9   9      504.80      501.53     14.60 o
   4  -9   9       60.69       50.41      7.78 o
   5  -9   9      143.68      134.32     10.48 o
   6  -9   9       22.32        4.97     11.05 o
   7  -9   9      395.79      409.05     24.50 o
   8  -9   9       19.42       13.06     11.13 o
   9  -9   9       25.81       23.88     12.35 o
  10  -9   9      661.02      685.90     32.32 o
 -12  -8   9      112.90      110.62     20.32 o
 -11  -8   9        1.72       -9.18     23.19 o
 -10  -8   9      341.30      335.51     17.57 o
  -9  -8   9       19.11       13.77      8.78 o
  -8  -8   9      167.47      166.66     11.35 o
  -7  -8   9      956.79      961.87     17.47 o
  -6  -8   9      964.72      940.64     20.42 o
  -5  -8   9     1979.92     1907.03     26.97 o
  -4  -8   9     1283.61     1234.21     17.41 o
  -3  -8   9      577.73      626.74      8.53 o
  -2  -8   9     5551.81     5606.97     41.82 o
  -1  -8   9      648.06      638.30      8.16 o
   0  -8   9        1.87        4.54      2.20 o
   1  -8   9     2629.23     2580.90     19.10 o
   2  -8   9      711.21      661.91     16.12 o
   3  -8   9       34.47       35.50      5.55 o
   4  -8   9      147.84      169.60     10.18 o
   5  -8   9     1110.87     1098.46     64.40 o
   6  -8   9       62.40       50.98      9.89 o
   7  -8   9      148.41      134.54     13.43 o
   8  -8   9      916.76      920.32     25.57 o
   9  -8   9        0.06       -6.46     10.89 o
  10  -8   9      493.34      512.73     29.74 o
 -12  -7   9      585.73      555.27     30.14 o
 -11  -7   9       54.31       78.25     19.72 o
 -10  -7   9      139.43      139.40     11.40 o
  -9  -7   9     1706.18     1757.31     34.48 o
  -8  -7   9       73.81       60.31      7.91 o
  -7  -7   9      730.90      699.26     18.84 o
  -6  -7   9     6107.87     5910.12     79.51 o
  -5  -7   9        6.97        2.16      4.59 o
  -4  -7   9     4394.91     4410.47     42.47 o
  -3  -7   9     2719.27     2681.21     29.50 o
  -2  -7   9     1012.94     1118.97     10.94 o
  -1  -7   9     7255.27     7289.90     50.46 o
   0  -7   9      992.17     1104.60     10.31 o
   1  -7   9       21.88       18.74      1.96 o
   2  -7   9       54.42       46.51      4.40 o
   3  -7   9      149.11      152.92      6.96 o
   4  -7   9       56.24       74.62      7.33 o
   5  -7   9        3.72        0.16      3.68 o
   6  -7   9     2063.38     1965.67     37.31 o
   7  -7   9        4.94       -0.01      9.80 o
   8  -7   9      220.97      198.81     14.54 o
   9  -7   9       85.41       68.68     11.81 o
  10  -7   9        0.23      -18.89     16.91 o
 -12  -6   9       69.67       81.70     22.58 o
 -11  -6   9      372.17      346.17     22.61 o
 -10  -6   9       28.64       30.54     10.77 o
  -9  -6   9      659.22      651.33     19.37 o
  -8  -6   9     1466.02     1445.49     24.15 o
  -7  -6   9        4.60        1.64      5.16 o
  -6  -6   9     4592.68     4557.63     48.80 o
  -5  -6   9     1662.29     1570.94     20.84 o
  -4  -6   9      142.60      170.90      6.75 o
  -3  -6   9     9350.87     9282.77     82.27 o
  -2  -6   9      124.23      174.07      4.00 o
  -1  -6   9     1009.74      980.11      9.40 o
   0  -6   9     4251.80     4342.05     30.11 o
   1  -6   9     4398.64     4714.71     31.20 o
   2  -6   9      907.56      886.64     12.94 o
   3  -6   9      267.40      236.64      8.78 o
   4  -6   9     2174.58     2126.63     30.92 o
   5  -6   9       94.29       81.90      9.28 o
   6  -6   9      431.75      417.01     16.43 o
   7  -6   9     1252.97     1236.54     28.69 o
   8  -6   9        2.17       -9.36     10.31 o
   9  -6   9      372.54      387.50     17.33 o
  10  -6   9      446.59      475.68     68.84 o
 -12  -5   9      413.31      443.95     25.74 o
 -11  -5   9      364.13      354.75     14.60 o
 -10  -5   9      757.49      753.53     25.17 o
  -9  -5   9        8.39       -5.10      7.57 o
  -8  -5   9     1925.33     1912.77     34.65 o
  -7  -5   9      616.42      623.23     14.39 o
  -6  -5   9      101.28       94.23      6.16 o
  -5  -5   9     5780.20     5936.83     60.29 o
  -4  -5   9      830.97      899.62     13.64 o
  -3  -5   9       52.64       78.15      4.44 o
  -2  -5   9     1328.42     1335.55     12.02 o
  -1  -5   9      633.61      649.02      7.20 o
   0  -5   9      702.22      686.91      7.25 o
   1  -5   9      584.13      636.43      7.06 o
   2  -5   9      446.68      403.83      8.47 o
   3  -5   9      148.56      141.53      7.21 o
   4  -5   9      348.12      331.53     13.20 o
   5  -5   9     1367.31     1251.93     26.67 o
   6  -5   9       37.24       32.56      9.31 o
   7  -5   9     1289.64     1279.13     29.67 o
   8  -5   9      188.74      195.89     14.24 o
   9  -5   9        4.46      -10.96     10.66 o
  10  -5   9      759.89      815.03     35.25 o
 -13  -4   9      197.98      202.60     19.46 o
 -12  -4   9       48.39       30.63     15.60 o
 -11  -4   9        2.71       -1.15     13.52 o
 -10  -4   9      828.66      806.28     20.42 o
  -9  -4   9      256.65      245.14     12.64 o
  -8  -4   9        1.65        2.17      5.97 o
  -7  -4   9     3676.19     3630.73     44.88 o
  -6  -4   9       47.19       37.43      5.74 o
  -5  -4   9     1261.10     1216.58     23.45 o
  -4  -4   9     1311.76     1188.34     15.88 o
  -3  -4   9      166.30      215.09      6.07 o
  -2  -4   9     1813.73     1642.18     13.48 o
  -1  -4   9     2228.63     2161.08     17.72 o
   0  -4   9      512.63      505.36      6.23 o
   1  -4   9     5600.12     5786.59     40.88 o
   2  -4   9        1.76        6.26      3.54 o
   3  -4   9     1616.21     1563.24     21.48 o
   4  -4   9     1204.29     1210.93     24.44 o
   5  -4   9      411.56      315.65     55.26 o
   6  -4   9      226.72      199.95     11.83 o
   7  -4   9       12.42       27.96      9.22 o
   8  -4   9     1458.94     1421.89     29.39 o
   9  -4   9      198.25      206.46     21.42 o
  10  -4   9       25.72      -22.09     16.34 o
 -13  -3   9        3.46        2.58     27.45 o
 -12  -3   9      172.75      203.84     35.12 o
 -11  -3   9       64.99       42.99     14.63 o
 -10  -3   9       41.69       56.34      8.40 o
  -9  -3   9     2871.49     2809.45     45.75 o
  -8  -3   9      103.50       84.30      9.06 o
  -7  -3   9      354.10      304.59     12.72 o
  -6  -3   9     2787.82     2808.79     35.74 o
  -5  -3   9        0.05       -8.51      4.25 o
  -4  -3   9     3180.63     2948.76     36.02 o
  -3  -3   9     2287.42     2403.13     22.54 o
  -2  -3   9     2060.63     2208.34     21.13 o
  -1  -3   9     6332.49     6592.60     45.81 o
   0  -3   9       70.92       94.35      3.28 o
   1  -3   9        6.79       14.43      2.37 o
   2  -3   9     1429.97     1349.38     14.60 o
   3  -3   9     2687.99     2766.48     33.16 o
   4  -3   9      280.39      264.79     10.87 o
   5  -3   9      250.28      212.62     14.12 o
   6  -3   9     2060.18     2005.55     34.05 o
   7  -3   9        7.79        1.78      9.15 o
   8  -3   9      312.37      283.66     15.22 o
   9  -3   9      595.72      606.67     21.59 o
  10  -3   9      108.59      132.52     21.63 o
 -13  -2   9        1.18       -1.50     13.94 o
 -12  -2   9        8.37       -0.32     13.64 o
 -11  -2   9      773.23      783.00     28.69 o
 -10  -2   9       31.80       19.19     16.40 o
  -9  -2   9      200.29      210.92     11.25 o
  -8  -2   9     1403.42     1497.12     23.77 o
  -7  -2   9      314.37      312.84     15.37 o
  -6  -2   9     2926.34     2891.72     36.61 o
  -5  -2   9     3631.54     3665.72     36.63 o
  -4  -2   9        9.02        8.97      2.95 o
  -3  -2   9     9034.04     9280.79     83.85 o
  -2  -2   9     1429.52     1486.15     14.82 o
  -1  -2   9      193.28      256.31      5.12 o
   0  -2   9     2747.57     2644.50     21.65 o
   1  -2   9     1253.60     1163.62     11.61 o
   2  -2   9      105.56      103.37      4.35 o
   3  -2   9      194.01      205.80      6.32 o
   4  -2   9     2403.71     2271.88     32.48 o
   5  -2   9       53.70       51.30      8.47 o
   6  -2   9      442.26      412.63     15.89 o
   7  -2   9      866.82      857.99     23.30 o
   8  -2   9       24.29       24.38     12.93 o
   9  -2   9      230.78      236.21     17.12 o
  10  -2   9      138.78      154.95     26.76 o
 -13  -1   9      211.26      210.92     28.04 o
 -12  -1   9      107.31       97.81     15.83 o
 -11  -1   9       21.21       18.44     13.36 o
 -10  -1   9     1175.01     1227.56     34.36 o
  -9  -1   9       22.20       15.27      9.99 o
  -8  -1   9     2946.90     2936.94     42.19 o
  -7  -1   9     1678.07     1692.47     34.20 o
  -6  -1   9      371.01      399.72     10.53 o
  -5  -1   9     5143.00     5131.95     53.86 o
  -4  -1   9      497.52      506.33      9.72 o
  -3  -1   9       40.20       52.25      3.96 o
  -2  -1   9     3287.74     3306.20     24.70 o
  -1  -1   9       32.37       34.06      2.77 o
   0  -1   9        5.80        5.21      2.79 o
   1  -1   9        9.97        3.69      2.81 o
   2  -1   9      734.55      738.72     10.50 o
   3  -1   9      250.27      266.15     11.28 o
   4  -1   9      377.44      357.26     12.44 o
   5  -1   9      786.46      743.66     19.39 o
   6  -1   9       24.68       15.60     10.43 o
   7  -1   9      418.53      414.50     21.89 o
   8  -1   9      366.62      358.45     17.32 o
   9  -1   9       14.66       17.27     13.49 o
  10  -1   9      396.13      386.92     28.27 o
 -13   0   9       27.30       26.05     16.84 o
 -12   0   9     1088.50     1131.53     34.73 o
 -11   0   9       33.61       25.08     24.38 o
 -10   0   9     1283.89     1378.61     43.54 o
  -9   0   9      897.20      899.82     28.67 o
  -8   0   9      557.06      527.34     22.39 o
  -7   0   9     2156.00     2277.53     41.26 o
  -6   0   9     1148.42     1132.09     18.67 o
  -5   0   9       14.98        8.57      4.08 o
  -4   0   9     3537.55     3498.48     38.76 o
  -3   0   9       15.76       10.99      3.51 o
  -2   0   9      190.10      195.07      4.95 o
  -1   0   9      658.49      547.11      7.66 o
   0   0   9     1816.94     1856.61     16.85 o
   1   0   9      145.09      153.32      5.27 o
   2   0   9       71.07       73.79      6.78 o
   3   0   9     1315.43     1285.97     19.68 o
   4   0   9       11.99       17.28      6.85 o
   5   0   9     1368.75     1377.99     26.85 o
   6   0   9      558.88      565.79     26.68 o
   7   0   9       12.88        9.15      6.03 o
   8   0   9      720.01      703.82     22.59 o
   9   0   9      252.78      293.42     22.44 o
 -13   1   9        9.14        1.02     14.63 o
 -12   1   9      335.56      324.15     21.45 o
 -11   1   9      751.50      740.62     32.09 o
 -10   1   9       94.39       81.08     21.23 o
  -9   1   9     2472.05     2552.69     55.30 o
  -8   1   9     1815.29     1812.13     36.46 o
  -7   1   9      195.57      234.48     23.37 o
  -6   1   9     2050.24     2079.40     32.98 o
  -5   1   9      104.94      122.24      9.19 o
  -4   1   9     2229.60     2274.42     29.71 o
  -3   1   9      754.58      731.01      9.67 o
  -2   1   9      503.42      506.51      7.30 o
  -1   1   9       29.92       23.52      3.12 o
   0   1   9     1734.01     1751.34     17.07 o
   1   1   9     1512.32     1530.87     23.23 o
   2   1   9      359.25      362.17      8.81 o
   3   1   9      252.83      249.68     10.99 o
   4   1   9     1633.72     1603.23     25.91 o
   5   1   9       17.57       16.96      9.18 o
   6   1   9      733.59      721.05     21.09 o
   7   1   9      228.02      171.88     14.17 o
   8   1   9       81.06       80.08     13.23 o
   9   1   9      458.39      465.46     31.18 o
 -13   2   9      170.63      207.20     61.58 o
 -12   2   9       64.71       65.36     29.78 o
 -11   2   9     1616.10     1662.82     43.39 o
 -10   2   9      713.24      784.05     29.30 o
  -9   2   9       26.42       35.91     14.51 o
  -8   2   9     2801.37     2766.99     49.24 o
  -7   2   9       22.29       29.32      9.75 o
  -6   2   9       99.91      108.23      9.00 o
  -5   2   9     5171.85     5217.03     70.15 o
  -4   2   9      211.72      188.61      7.79 o
  -3   2   9      434.64      409.93      7.24 o
  -2   2   9      136.91      137.07      4.94 o
  -1   2   9      752.69      733.08     10.42 o
   0   2   9     3568.16     3535.52     30.09 o
   1   2   9       20.68       11.34      3.93 o
   2   2   9      673.24      674.86     12.14 o
   3   2   9      323.72      300.79      9.10 o
   4   2   9      797.06      860.25     19.13 o
   5   2   9      393.16      378.43     16.35 o
   6   2   9       65.46       84.02     11.81 o
   7   2   9      917.69      892.94     24.92 o
   8   2   9      149.24      139.04     15.42 o
   9   2   9        2.90        7.89     32.59 o
 -13   3   9      282.70      303.32     22.49 o
 -12   3   9       28.70       38.94     16.67 o
 -11   3   9        3.45       14.38     26.98 o
 -10   3   9      627.00      644.34     27.75 o
  -9   3   9        1.30      -14.41     12.57 o
  -8   3   9      186.59      241.73     15.77 o
  -7   3   9     2245.55     2225.47     42.20 o
  -6   3   9        2.94        6.06      8.84 o
  -5   3   9     2404.13     2360.71     70.52 o
  -4   3   9      230.48      208.02      9.33 o
  -3   3   9      129.05      134.26      5.56 o
  -2   3   9      563.50      548.76     12.28 o
  -1   3   9      359.06      365.02      8.15 o
   0   3   9      754.22      716.11     14.21 o
   1   3   9      109.89      114.09      5.72 o
   2   3   9     4010.83     3883.76     38.39 o
   3   3   9      720.14      648.55     19.40 o
   4   3   9        8.82       14.11      9.46 o
   5   3   9     1265.55     1241.96     27.53 o
   6   3   9      132.19      126.96     13.27 o
   7   3   9      244.16      264.67     16.93 o
   8   3   9      666.95      736.25     38.80 o
   9   3   9       20.24       64.30     34.46 o
 -12   4   9      334.19      346.11     29.13 o
 -11   4   9        5.02       -4.58     18.58 o
 -10   4   9      311.57      290.24     27.07 o
  -9   4   9     1835.97     1767.42     59.60 o
  -8   4   9       66.81       72.95     15.08 o
  -7   4   9     1661.30     1601.51     47.71 o
  -6   4   9     1764.37     1772.85     36.63 o
  -5   4   9      342.47      318.14     13.91 o
  -4   4   9      720.83      739.42     15.97 o
  -3   4   9      186.15      200.05      7.98 o
  -2   4   9      529.71      492.96     11.68 o
  -1   4   9      466.86      509.22     10.75 o
   0   4   9     1286.67     1270.28     16.67 o
   1   4   9      398.12      356.88      9.43 o
   2   4   9       55.08       36.96      6.27 o
   3   4   9     1354.22     1386.30     24.69 o
   4   4   9       77.75       75.90      8.60 o
   5   4   9      146.02      136.91     13.06 o
   6   4   9     1166.77     1177.37     33.98 o
   7   4   9       40.49       55.41     16.18 o
   8   4   9      127.14      154.89     37.28 o
 -12   5   9      193.77      213.88     27.17 o
 -11   5   9     1264.91     1293.40     51.97 o
 -10   5   9        7.26        6.24     19.40 o
  -9   5   9     1168.99     1134.10     46.62 o
  -8   5   9     1373.34     1335.67     51.12 o
  -7   5   9       19.60       18.33     10.30 o
  -6   5   9     2359.27     2236.12     43.38 o
  -5   5   9      191.13      162.72      9.96 o
  -4   5   9       66.72       64.04      8.05 o
  -3   5   9     5054.74     4916.38     54.94 o
  -2   5   9     1599.31     1601.23     20.77 o
  -1   5   9      250.42      239.41     10.44 o
   0   5   9        7.14       10.09      4.93 o
   1   5   9     2304.88     2258.18     27.63 o
   2   5   9      131.07      121.07      8.53 o
   3   5   9      103.14       88.20      8.54 o
   4   5   9     2000.52     2039.30     32.63 o
   5   5   9      137.77      109.53     15.56 o
   6   5   9      285.04      288.56     21.09 o
   7   5   9       64.84       74.34     16.82 o
   8   5   9       20.70      -26.65     30.40 o
 -12   6   9        7.01      -24.55     21.29 o
 -11   6   9      333.80      360.38     32.02 o
 -10   6   9      381.72      382.29     32.94 o
  -9   6   9        0.02       -3.50     18.83 o
  -8   6   9     2029.49     1958.80     66.38 o
  -7   6   9      224.27      235.93     19.54 o
  -6   6   9      195.10      185.07     13.27 o
  -5   6   9     1690.97     1655.44     27.61 o
  -4   6   9       89.08       97.05     10.18 o
  -3   6   9        1.87       -3.92      5.42 o
  -2   6   9      619.55      623.29     13.30 o
  -1   6   9      353.04      342.38     14.02 o
   0   6   9       25.81       13.52      5.63 o
   1   6   9        8.96        5.36      5.89 o
   2   6   9      446.71      462.95     13.72 o
   3   6   9       15.40       11.32      7.67 o
   4   6   9      983.80     1051.10     28.37 o
   5   6   9      199.24      208.84     18.71 o
   6   6   9        0.94       -0.84     26.64 o
   7   6   9      291.90      336.95     43.13 o
 -12   7   9      204.22      137.64     27.56 o
 -11   7   9       14.98       18.97     22.59 o
 -10   7   9      903.99      928.43     46.33 o
  -9   7   9       95.15       71.70     23.32 o
  -8   7   9      210.81      179.69     25.96 o
  -7   7   9      606.68      585.15     38.79 o
  -6   7   9      254.41      210.37     22.55 o
  -5   7   9      309.55      316.09     30.35 o
  -4   7   9      618.56      575.92     17.01 o
  -3   7   9       56.39       48.60      6.61 o
  -2   7   9      796.28      779.68     15.98 o
  -1   7   9       17.35       20.99      7.32 o
   0   7   9      265.12      274.09     11.76 o
   1   7   9      114.53      102.91      9.81 o
   2   7   9      164.98      189.26     15.26 o
   3   7   9      877.08      947.38     22.09 o
   4   7   9       16.57       16.35     10.50 o
   5   7   9      718.79      759.94     29.11 o
   6   7   9      346.99      408.21     24.53 o
   7   7   9       20.19        3.80     30.41 o
 -11   8   9       31.76       53.57     25.48 o
 -10   8   9       44.39       61.38     24.98 o
  -9   8   9      727.81      685.36     42.46 o
  -8   8   9       12.53        3.01     21.15 o
  -7   8   9      293.54      264.26     29.68 o
  -6   8   9     1338.33     1248.37     41.54 o
  -5   8   9       59.73       44.17     12.61 o
  -4   8   9      445.17      433.83     17.83 o
  -3   8   9       66.38       54.57     10.67 o
  -2   8   9      225.40      202.63     11.94 o
  -1   8   9      329.66      329.41     13.03 o
   0   8   9      334.97      313.45     12.74 o
   1   8   9      138.62      136.15     10.74 o
   2   8   9       13.26        3.66      9.20 o
   3   8   9      364.36      348.19     15.57 o
   4   8   9       21.61        1.57     10.70 o
   5   8   9      261.78      293.38     17.97 o
   6   8   9      648.89      794.46     60.06 o
 -11   9   9      673.27      604.17     43.14 o
 -10   9   9        0.49       -9.43     23.83 o
  -9   9   9      122.59      164.58     28.55 o
  -8   9   9      356.02      442.96     37.69 o
  -7   9   9      178.37      138.19     21.21 o
  -6   9   9      631.89      683.28     32.61 o
  -5   9   9       11.44        4.96     11.80 o
  -4   9   9      369.65      370.11     26.23 o
  -3   9   9      241.15      240.35     42.52 o
  -2   9   9        2.52      -15.85     13.01 o
  -1   9   9      534.18      514.89     18.19 o
   0   9   9      279.35      303.37     14.44 o
   1   9   9      892.58      926.48     23.86 o
   2   9   9      278.91      276.05     18.98 o
   3   9   9        1.91        3.73     13.90 o
   4   9   9      844.33      951.67     41.46 o
   5   9   9       79.29       50.06     14.16 o
   6   9   9       31.60        0.57     30.31 o
 -10  10   9      330.72      298.72     35.75 o
  -9  10   9        8.75       -8.00     25.25 o
  -8  10   9      126.28       88.67     27.09 o
  -7  10   9      259.06      222.40     32.92 o
  -6  10   9        9.51       23.75     21.01 o
  -5  10   9       72.98       62.68     14.74 o
  -4  10   9      150.60      156.82     16.44 o
  -3  10   9      231.18      267.46     22.73 o
  -2  10   9       83.18       75.65     11.95 o
  -1  10   9      960.12     1002.81     26.47 o
   0  10   9      211.20      210.84     14.96 o
   1  10   9      181.93      171.14     17.19 o
   2  10   9      219.99      230.97     21.61 o
   3  10   9       12.56       25.26     17.59 o
   4  10   9        9.61       16.16     18.50 o
   5  10   9       53.54       56.30     20.00 o
 -10  11   9      209.67      252.10     36.46 o
  -9  11   9      186.75      197.52     32.47 o
  -8  11   9       16.88      -35.93     23.93 o
  -7  11   9      183.07      153.45     31.30 o
  -6  11   9       14.19       29.01     17.30 o
  -5  11   9      250.05      281.48     23.45 o
  -4  11   9       29.80       32.71     19.09 o
  -3  11   9      158.28      152.65     21.30 o
  -2  11   9      146.82      148.66     15.43 o
  -1  11   9        5.99        5.21     12.98 o
   0  11   9      832.27      868.65     25.83 o
   1  11   9        0.94       -2.79     15.74 o
   2  11   9        9.41       15.18     17.11 o
   3  11   9      386.24      396.64     27.60 o
   4  11   9        1.58       -7.90     24.11 o
  -9  12   9      271.68      265.01     38.51 o
  -8  12   9       37.39       -9.70     28.37 o
  -7  12   9      275.59      324.97     38.37 o
  -6  12   9      118.69       92.73     20.53 o
  -5  12   9       59.20      102.05     27.31 o
  -4  12   9        3.15       39.72     24.23 o
  -3  12   9       34.49       32.07     22.85 o
  -2  12   9      258.81      227.31     17.55 o
  -1  12   9        9.16      -16.58     15.34 o
   0  12   9       12.28       13.45     20.30 o
   1  12   9      512.47      556.38     29.80 o
   2  12   9        0.30        6.75     17.74 o
   3  12   9      202.82      178.01     29.67 o
  -8  13   9      738.77      766.33     54.61 o
  -7  13   9       15.64       18.05     19.56 o
  -6  13   9        1.02      -17.57     25.64 o
  -5  13   9      681.12      631.34     44.34 o
  -4  13   9      327.40      362.79     35.69 o
  -3  13   9        4.82       -5.13     23.03 o
  -2  13   9       46.14       36.80     23.25 o
  -1  13   9      182.44      231.89     19.00 o
   0  13   9       11.07       16.44     21.81 o
   1  13   9      128.26       90.77     25.57 o
   2  13   9      206.92      198.42     24.03 o
  -7  14   9       55.48       68.86     30.42 o
  -6  14   9      132.74      144.08     32.54 o
  -5  14   9      289.99      244.52     34.48 o
  -4  14   9        6.90        9.92     25.87 o
  -3  14   9       97.48      127.38     27.84 o
  -2  14   9       54.44       45.85     25.46 o
  -1  14   9       20.17        9.51     17.04 o
   0  14   9      124.19      167.53     26.86 o
  -4  15   9       34.79        8.21     26.91 o
  -3  15   9       68.28       89.47     27.80 o
  -1 -22  10       18.80       22.30     24.32 o
   0 -22  10       19.60       10.15     24.43 o
   1 -22  10      255.80      252.00     32.56 o
   2 -22  10       13.58       24.34     24.97 o
  -3 -21  10        5.89       25.67     20.08 o
  -2 -21  10       43.45       35.70     20.25 o
  -1 -21  10      288.41      295.00     20.99 o
   0 -21  10       85.03      111.26     20.74 o
   1 -21  10       42.47       43.81     19.31 o
   2 -21  10       47.85       22.76     24.83 o
   3 -21  10      141.42      147.15     30.61 o
   4 -21  10        1.86       -9.75     26.04 o
  -5 -20  10       21.34       35.26     20.52 o
  -4 -20  10      263.48      264.03     24.99 o
  -3 -20  10      167.85      169.90     19.90 o
  -2 -20  10        0.44       -1.47     14.64 o
  -1 -20  10      100.74      114.85     13.49 o
   0 -20  10      169.27      204.52     16.51 o
   1 -20  10       43.40       30.94     17.84 o
   2 -20  10       25.35       43.87     18.00 o
   3 -20  10        1.28       12.54     25.06 o
   4 -20  10      163.00      172.41     23.96 o
   5 -20  10       26.32       23.48     27.82 o
  -6 -19  10       55.48       77.35     21.66 o
  -5 -19  10      376.21      414.13     29.33 o
  -4 -19  10      110.77       82.61     16.69 o
  -3 -19  10       10.63       19.34     14.67 o
  -2 -19  10      350.42      354.59     21.35 o
  -1 -19  10        4.23       -1.92     10.55 o
   0 -19  10      363.33      348.06     18.43 o
   1 -19  10       19.31       27.35     16.54 o
   2 -19  10       26.84       25.29     17.44 o
   3 -19  10      117.03      141.47     23.80 o
   4 -19  10      160.70      144.47     22.35 o
   5 -19  10      110.91      127.61     18.33 o
   6 -19  10        0.19      -34.91     26.34 o
  -7 -18  10      403.20      429.57     25.91 o
  -6 -18  10        0.32       24.19     15.66 o
  -5 -18  10      396.86      383.61     35.54 o
  -4 -18  10      222.85      230.34     18.95 o
  -3 -18  10        6.35       -4.61     11.82 o
  -2 -18  10      118.90      120.72     11.16 o
  -1 -18  10       23.59       10.48     10.46 o
   0 -18  10       72.09       93.00     13.27 o
   1 -18  10       44.28       56.68     28.03 o
   2 -18  10       77.82      123.02     26.98 o
   3 -18  10      155.13      206.47     22.42 o
   4 -18  10       64.59       56.34     14.92 o
   5 -18  10      314.53      330.09     21.63 o
   6 -18  10      133.79      147.82     23.76 o
   7 -18  10       40.69       43.92     30.93 o
  -8 -17  10        5.86        2.87     34.26 o
  -7 -17  10       60.84       75.53     18.20 o
  -6 -17  10      732.39      807.17     25.68 o
  -5 -17  10       33.20       41.34     12.63 o
  -4 -17  10        9.66       12.98     11.58 o
  -3 -17  10      564.22      549.74     21.18 o
  -2 -17  10       69.38       68.43      9.60 o
  -1 -17  10      238.66      248.53     13.02 o
   0 -17  10       69.50       53.36     12.06 o
   1 -17  10       37.04       32.16     10.53 o
   2 -17  10       31.37       26.21     14.81 o
   3 -17  10       86.47       55.30     13.78 o
   4 -17  10       47.98       30.56     13.43 o
   5 -17  10       81.11       55.35     14.62 o
   6 -17  10      421.17      386.50     29.42 o
   7 -17  10       12.77       29.10     19.45 o
   8 -17  10       13.13       13.90     28.85 o
  -8 -16  10      229.44      204.11     21.56 o
  -7 -16  10       34.98       44.54     18.08 o
  -6 -16  10      109.87      135.18     15.40 o
  -5 -16  10      264.52      270.76     13.54 o
  -4 -16  10       32.93       22.58      8.94 o
  -3 -16  10     1608.54     1595.20     31.51 o
  -2 -16  10       51.19       51.10     12.75 o
  -1 -16  10      136.06      151.11     10.01 o
   0 -16  10      144.72      142.05     11.02 o
   1 -16  10      110.16      102.55     11.67 o
   2 -16  10      198.17      180.89     15.18 o
   3 -16  10      246.70      239.57     17.04 o
   4 -16  10      606.03      663.47     25.47 o
   5 -16  10        1.41        8.58     16.82 o
   6 -16  10        2.92      -27.01     17.15 o
   7 -16  10      357.19      350.53     43.47 o
   8 -16  10       19.45       15.03     25.38 o
  -9 -15  10        0.17       12.87     20.20 o
  -8 -15  10       83.29      102.20     18.37 o
  -7 -15  10      333.92      347.47     22.31 o
  -6 -15  10       73.52       90.55     10.95 o
  -5 -15  10     1323.45     1286.18     23.26 o
  -4 -15  10        1.53        1.67      7.91 o
  -3 -15  10       41.32       35.92      7.36 o
  -2 -15  10      949.98      977.76     18.14 o
  -1 -15  10      200.84      198.13      9.64 o
   0 -15  10       52.03       52.26      8.01 o
   1 -15  10      161.36      145.00     10.34 o
   2 -15  10      815.64      816.64     24.50 o
   3 -15  10      173.37      175.63     14.84 o
   4 -15  10      126.50      114.49     14.21 o
   5 -15  10      419.55      423.32     27.12 o
   6 -15  10        3.72       -0.90     24.40 o
   7 -15  10      168.44      226.97     23.88 o
   8 -15  10       41.67       85.39     28.47 o
 -10 -14  10      492.57      574.02     36.17 o
  -9 -14  10      275.71      263.54     34.91 o
  -8 -14  10        0.08       -5.71     16.24 o
  -7 -14  10      803.45      775.60     23.29 o
  -6 -14  10      278.65      270.99     16.28 o
  -5 -14  10        7.69       11.45      7.84 o
  -4 -14  10     1182.09     1170.08     19.48 o
  -3 -14  10      303.47      303.96     10.88 o
  -2 -14  10      183.09      182.85      8.36 o
  -1 -14  10      379.23      390.76     11.65 o
   0 -14  10      972.21      974.80     23.05 o
   1 -14  10      259.26      246.87     10.71 o
   2 -14  10      168.01      143.59     12.58 o
   3 -14  10     1520.62     1545.38     33.64 o
   4 -14  10        1.32        0.25     10.39 o
   5 -14  10      575.56      596.50     29.09 o
   6 -14  10      331.91      317.89     20.45 o
   7 -14  10       41.75       61.13     18.62 o
   8 -14  10      234.61      295.15     34.23 o
   9 -14  10        5.24       11.93     25.62 o
 -10 -13  10       95.64      125.24     23.64 o
  -9 -13  10      739.54      693.87     40.97 o
  -8 -13  10      122.47      109.30     21.38 o
  -7 -13  10      150.28      146.75     12.16 o
  -6 -13  10     1988.60     1841.68     30.79 o
  -5 -13  10      112.36       94.08      8.08 o
  -4 -13  10      386.40      392.94     12.02 o
  -3 -13  10       76.60       80.87      5.97 o
  -2 -13  10      229.01      214.43      7.92 o
  -1 -13  10      492.66      473.02     11.62 o
   0 -13  10        0.42       -1.83      4.60 o
   1 -13  10     1886.13     1900.88     27.45 o
   2 -13  10       32.25       37.36      8.42 o
   3 -13  10      210.90      216.07     14.36 o
   4 -13  10      422.81      447.12     20.70 o
   5 -13  10        0.01       20.53     15.84 o
   6 -13  10     1161.34     1191.34     32.33 o
   7 -13  10      407.34      432.51     56.96 o
   8 -13  10       42.13       72.59     25.07 o
   9 -13  10      431.37      447.75     38.09 o
 -10 -12  10      127.93      135.62     45.02 o
  -9 -12  10       88.49       67.59     19.54 o
  -8 -12  10     1304.65     1294.94     34.84 o
  -7 -12  10       73.94       68.22      9.96 o
  -6 -12  10      583.53      568.88     16.94 o
  -5 -12  10      599.53      614.46     15.20 o
  -4 -12  10       34.29       24.71      7.05 o
  -3 -12  10       52.95       58.86      5.28 o
  -2 -12  10      218.73      243.45      7.88 o
  -1 -12  10      216.84      214.03      6.90 o
   0 -12  10      435.29      488.13      9.87 o
   1 -12  10      904.26      876.69     23.23 o
   2 -12  10      201.37      194.60     11.05 o
   3 -12  10      337.62      310.59     18.12 o
   4 -12  10     1499.43     1452.52     40.35 o
   5 -12  10      703.75      708.79     28.95 o
   6 -12  10      241.49      267.24     20.86 o
   7 -12  10     1895.36     1842.39     49.98 o
   8 -12  10       13.87        2.63     21.84 o
   9 -12  10       87.67       70.99     24.88 o
 -11 -11  10       34.82       18.92     19.95 o
 -10 -11  10      620.43      637.82     67.47 o
  -9 -11  10       25.96       26.16     29.00 o
  -8 -11  10      205.40      234.31     20.12 o
  -7 -11  10     1134.71     1138.60     35.05 o
  -6 -11  10        7.48       14.85      7.06 o
  -5 -11  10     1697.63     1679.96     22.23 o
  -4 -11  10     1626.48     1532.18     20.51 o
  -3 -11  10     1251.58     1276.78     16.01 o
  -2 -11  10     2826.61     2677.88     25.66 o
  -1 -11  10      121.03      121.09      4.70 o
   0 -11  10       72.41       80.17      4.74 o
   1 -11  10      606.44      611.70     13.42 o
   2 -11  10     1189.53     1158.80     23.00 o
   3 -11  10      705.28      721.11     18.11 o
   4 -11  10      129.18      123.92     15.83 o
   5 -11  10     1547.92     1457.21     39.92 o
   6 -11  10      185.32      202.99     19.41 o
   7 -11  10      621.46      571.87     29.04 o
   8 -11  10      428.56      399.07     20.17 o
   9 -11  10       19.90       22.21     18.02 o
  10 -11  10      163.65      155.59     28.33 o
 -11 -10  10       57.28       24.52     22.71 o
 -10 -10  10      172.23      144.29     21.35 o
  -9 -10  10     1163.35     1129.79     26.35 o
  -8 -10  10       54.16       34.64     10.94 o
  -7 -10  10     1784.96     1723.45     27.94 o
  -6 -10  10     1131.33     1083.29     19.08 o
  -5 -10  10       90.21       88.79      7.32 o
  -4 -10  10     1106.74     1140.13     22.16 o
  -3 -10  10      578.84      567.83      9.86 o
  -2 -10  10      180.44      172.40      5.38 o
  -1 -10  10      887.69      872.46     10.04 o
   0 -10  10     1528.90     1546.42     14.45 o
   1 -10  10       38.96       35.95      4.62 o
   2 -10  10      310.74      302.78     11.93 o
   3 -10  10     3865.50     3827.46     52.70 o
   4 -10  10       42.06       10.89     11.20 o
   5 -10  10      397.00      356.02     16.31 o
   6 -10  10     1579.55     1549.08     33.52 o
   7 -10  10       20.04        2.92      5.60 o
   8 -10  10      777.09      803.28     31.17 o
   9 -10  10      405.41      406.95     20.87 o
  10 -10  10       57.59       56.08     19.31 o
 -12  -9  10        9.44      -15.17     18.25 o
 -11  -9  10      377.00      408.64     27.67 o
 -10  -9  10        2.03        9.01     15.96 o
  -9  -9  10      680.46      662.79     19.98 o
  -8  -9  10      310.42      305.28     14.22 o
  -7  -9  10       81.59       81.84      7.45 o
  -6  -9  10      801.03      801.53     15.74 o
  -5  -9  10      106.28      113.20     10.54 o
  -4  -9  10       21.63       11.07      4.92 o
  -3  -9  10     1092.30     1029.57     13.03 o
  -2  -9  10     1882.07     1837.60     16.70 o
  -1  -9  10      131.74      127.76      4.22 o
   0  -9  10       58.63       67.74      3.29 o
   1  -9  10     2135.09     2091.93     21.02 o
   2  -9  10      465.76      437.78     13.41 o
   3  -9  10      210.64      222.40     11.55 o
   4  -9  10     2548.06     2491.52     39.01 o
   5  -9  10       83.38       67.77     10.60 o
   6  -9  10      494.24      512.90     24.94 o
   7  -9  10      714.90      714.24     23.10 o
   8  -9  10       28.01       10.23     11.44 o
   9  -9  10      193.88      178.24     16.44 o
  10  -9  10      152.01      168.93     22.38 o
 -12  -8  10       13.86       26.85     18.32 o
 -11  -8  10      961.12      847.41     34.06 o
 -10  -8  10      501.49      471.71     32.86 o
  -9  -8  10       71.37       61.43     10.18 o
  -8  -8  10     2316.56     2269.49     49.85 o
  -7  -8  10        5.59       -1.63      6.61 o
  -6  -8  10       41.14       42.91      6.35 o
  -5  -8  10     1430.79     1420.14     24.74 o
  -4  -8  10      192.07      164.94      6.69 o
  -3  -8  10       41.46       37.63      2.91 o
  -2  -8  10      229.67      219.68      5.05 o
  -1  -8  10     2313.74     2377.06     20.06 o
   0  -8  10      255.94      270.75      5.48 o
   1  -8  10       10.03       15.91      2.57 o
   2  -8  10     2461.89     2319.04     28.38 o
   3  -8  10      575.61      578.77     12.62 o
   4  -8  10     4193.31     3892.44     56.29 o
   5  -8  10      233.99      242.37     13.71 o
   6  -8  10      304.36      298.85     21.60 o
   7  -8  10     1042.12     1018.85     26.62 o
   8  -8  10      131.75      139.87     30.43 o
   9  -8  10       17.55        5.73     12.70 o
  10  -8  10      549.96      565.08     84.69 o
 -12  -7  10     1170.54     1322.48     42.60 o
 -11  -7  10        1.12       24.61     16.03 o
 -10  -7  10      841.82      761.83     22.22 o
  -9  -7  10      161.86      172.60     16.45 o
  -8  -7  10      158.35      135.29     11.44 o
  -7  -7  10      682.18      702.28     24.98 o
  -6  -7  10      906.36      879.04     15.75 o
  -5  -7  10     1492.84     1442.78     20.17 o
  -4  -7  10       16.70       10.61      4.07 o
  -3  -7  10     1977.75     2061.58     20.53 o
  -2  -7  10      223.33      219.73      4.85 o
  -1  -7  10      171.65      193.99      4.48 o
   0  -7  10     1055.55      997.19      9.49 o
   1  -7  10      865.37      859.95      8.70 o
   2  -7  10     1456.79     1389.34     20.05 o
   3  -7  10      827.16      802.20     15.94 o
   4  -7  10       72.72       72.17      7.72 o
   5  -7  10      795.00      864.94     34.27 o
   6  -7  10        8.09        9.70      7.67 o
   7  -7  10        1.67       -5.14     10.18 o
   8  -7  10      827.15      767.69     24.53 o
   9  -7  10       99.82       99.39     13.42 o
  10  -7  10       36.08       46.56     19.06 o
 -12  -6  10      583.69      597.20     30.31 o
 -11  -6  10       45.48       57.26     22.02 o
 -10  -6  10       20.42        9.68     17.53 o
  -9  -6  10     1690.23     1648.16     33.06 o
  -8  -6  10       33.64       38.93      7.45 o
  -7  -6  10       12.63       15.48      7.39 o
  -6  -6  10     1914.03     1842.94     27.30 o
  -5  -6  10     3534.27     3502.11     38.75 o
  -4  -6  10     1036.47     1023.97     13.96 o
  -3  -6  10       34.24       42.62      3.31 o
  -2  -6  10     2033.79     1966.28     16.72 o
  -1  -6  10      945.64      934.75      9.03 o
   0  -6  10      634.62      567.11      7.00 o
   1  -6  10     2806.54     2863.07     23.20 o
   2  -6  10        0.04       -8.32      4.55 o
   3  -6  10     2686.42     2648.31     34.64 o
   4  -6  10      683.17      665.36     15.77 o
   5  -6  10      618.85      549.54     18.43 o
   6  -6  10     1397.15     1179.92    108.53 o
   7  -6  10      120.58      118.18     13.02 o
   8  -6  10      329.02      327.61     16.70 o
   9  -6  10      175.09      189.90     15.49 o
  10  -6  10       70.72       97.97     32.37 o
 -12  -5  10        7.63      -13.65     15.61 o
 -11  -5  10     1227.42     1212.05     26.95 o
 -10  -5  10        1.10       -8.45      8.49 o
  -9  -5  10      510.54      483.64     20.22 o
  -8  -5  10      946.43     1000.53     25.89 o
  -7  -5  10       28.55       13.82      6.15 o
  -6  -5  10      998.75      987.03     18.16 o
  -5  -5  10       13.04       16.74      4.52 o
  -4  -5  10       91.96      124.99      5.21 o
  -3  -5  10      148.80      148.44      4.69 o
  -2  -5  10     1440.64     1442.94     12.52 o
  -1  -5  10      776.06      730.21      8.05 o
   0  -5  10       31.22       20.19      2.47 o
   1  -5  10     4812.97     4803.74     38.30 o
   2  -5  10     1255.97     1237.11     19.80 o
   3  -5  10        6.19        3.24      4.80 o
   4  -5  10     2151.45     2095.31     31.34 o
   5  -5  10      619.17      548.29     24.86 o
   6  -5  10      319.10      224.10     38.21 o
   7  -5  10     1271.19     1249.62     26.85 o
   8  -5  10       18.22       15.05     11.65 o
   9  -5  10      212.70      215.36     15.52 o
  10  -5  10       53.60       48.15     34.23 o
 -13  -4  10      777.67      814.52     33.05 o
 -12  -4  10        0.32       14.71     15.53 o
 -11  -4  10      700.15      723.49     20.04 o
 -10  -4  10     1076.81     1079.34     25.11 o
  -9  -4  10        6.62        8.43     11.12 o
  -8  -4  10     1209.88     1217.67     24.85 o
  -7  -4  10     4623.96     4395.25     53.17 o
  -6  -4  10       78.63       57.28      6.71 o
  -5  -4  10     2786.96     2768.81     35.37 o
  -4  -4  10       25.47       18.93      3.28 o
  -3  -4  10      812.41      810.26      8.16 o
  -2  -4  10      369.26      330.40      5.76 o
  -1  -4  10     2856.00     2895.53     22.21 o
   0  -4  10     1899.90     2067.82     16.83 o
   1  -4  10      423.48      440.45      6.62 o
   2  -4  10     2325.28     2344.88     27.40 o
   3  -4  10      570.54      560.82     12.62 o
   4  -4  10      318.25      323.86     15.64 o
   5  -4  10     3165.57     3133.76     52.94 o
   6  -4  10       19.94       26.18     13.12 o
   7  -4  10      284.09      280.45     14.88 o
   8  -4  10      163.95      149.62     13.66 o
   9  -4  10       14.07        7.33     12.00 o
  10  -4  10      188.39      185.79     23.99 o
 -13  -3  10      506.63      515.36     27.17 o
 -12  -3  10      711.68      692.39     31.96 o
 -11  -3  10        1.31      -13.76     13.54 o
 -10  -3  10     1346.58     1374.82     33.96 o
  -9  -3  10     1202.02     1161.07     25.33 o
  -8  -3  10       76.59       60.56      7.45 o
  -7  -3  10     2758.35     2674.71     35.64 o
  -6  -3  10       67.58       60.06      7.10 o
  -5  -3  10     1633.67     1698.42     24.66 o
  -4  -3  10      915.77      878.67     11.46 o
  -3  -3  10     1837.41     1716.46     17.42 o
  -2  -3  10      720.76      756.40      9.70 o
  -1  -3  10       40.05       40.73      2.87 o
   0  -3  10     9134.18     9319.41     66.88 o
   1  -3  10       14.25       20.00      2.92 o
   2  -3  10      796.02      801.23     12.17 o
   3  -3  10     5897.11     5880.27     67.43 o
   4  -3  10      869.68      842.88     16.68 o
   5  -3  10     1212.55     1199.53     24.94 o
   6  -3  10      542.92      455.33     16.72 o
   7  -3  10      224.58      213.49     19.60 o
   8  -3  10      877.65      979.83     25.62 o
   9  -3  10       52.81       49.01     12.70 o
  10  -3  10       24.63        1.54     19.09 o
 -13  -2  10        3.10        7.33     15.00 o
 -12  -2  10      548.12      605.12     27.87 o
 -11  -2  10      414.23      414.77     24.21 o
 -10  -2  10        3.61        9.67     12.83 o
  -9  -2  10     1358.74     1353.77     62.36 o
  -8  -2  10       94.48      100.03      8.99 o
  -7  -2  10       38.80       23.44      6.91 o
  -6  -2  10     1225.13     1299.40     23.32 o
  -5  -2  10      969.84      966.71     14.28 o
  -4  -2  10       41.69       36.92      3.68 o
  -3  -2  10      446.69      487.91      7.74 o
  -2  -2  10     5817.20     5923.00     43.52 o
  -1  -2  10      198.11      196.23      4.71 o
   0  -2  10     1966.44     1937.41     16.56 o
   1  -2  10     1613.77     1563.44     17.64 o
   2  -2  10        3.78        9.02      3.89 o
   3  -2  10     1809.14     1765.16     34.27 o
   4  -2  10     1326.60     1332.22     25.72 o
   5  -2  10       15.63      -15.83      8.17 o
   6  -2  10      966.23      993.50     26.70 o
   7  -2  10       37.24       35.60     14.03 o
   8  -2  10        0.51      -15.41     11.08 o
   9  -2  10      433.75      423.14     32.16 o
 -13  -1  10       75.24       49.80     15.96 o
 -12  -1  10       16.11      -21.46     18.60 o
 -11  -1  10      998.45      987.39     41.63 o
 -10  -1  10      161.95      175.82     17.38 o
  -9  -1  10        0.40        3.94     12.14 o
  -8  -1  10     1566.42     1579.53     28.81 o
  -7  -1  10     2009.66     1916.98     31.06 o
  -6  -1  10       10.90        3.67      6.34 o
  -5  -1  10       98.49      115.12      9.91 o
  -4  -1  10     2144.31     2142.70     23.58 o
  -3  -1  10       19.09       21.44      3.13 o
  -2  -1  10     1209.72     1251.21     12.33 o
  -1  -1  10     1826.54     1712.85     15.83 o
   0  -1  10      210.63      245.21      6.03 o
   1  -1  10     2250.46     2269.44     20.75 o
   2  -1  10     2019.23     1918.09     22.73 o
   3  -1  10      609.25      578.40     12.02 o
   4  -1  10     3380.72     3245.08     47.80 o
   5  -1  10       45.52       33.61      9.49 o
   6  -1  10       30.36       13.24      9.63 o
   7  -1  10      678.02      675.00     21.43 o
   8  -1  10       21.71        8.21      6.43 o
   9  -1  10        1.04       -9.87     25.66 o
 -13   0  10      282.17      287.58     38.12 o
 -12   0  10      290.07      333.35     22.63 o
 -11   0  10       92.60       78.39     15.86 o
 -10   0  10      804.33      777.34     29.21 o
  -9   0  10      116.71      131.19     15.14 o
  -8   0  10      520.36      523.69     20.18 o
  -7   0  10       50.71       65.61     12.08 o
  -6   0  10       64.65       51.63      7.39 o
  -5   0  10      317.94      325.40     10.31 o
  -4   0  10      338.53      347.27      8.48 o
  -3   0  10     3538.96     3608.97     35.69 o
  -2   0  10     1355.25     1373.92     12.85 o
  -1   0  10     3275.21     3224.30     27.67 o
   0   0  10     1509.01     1492.75     15.46 o
   1   0  10      258.53      280.30      7.28 o
   2   0  10     5903.24     5812.54     53.03 o
   3   0  10      502.36      457.85     11.43 o
   4   0  10      347.70      326.74     14.40 o
   5   0  10     2094.05     2022.81     35.55 o
   6   0  10        2.69        8.63      9.89 o
   7   0  10      111.25       94.43     12.75 o
   8   0  10      255.03      248.05     17.09 o
   9   0  10      132.30      143.61     23.73 o
 -13   1  10       17.88       28.44     16.11 o
 -12   1  10     1168.33     1232.54     38.50 o
 -11   1  10      121.61      110.17     17.45 o
 -10   1  10      310.30      307.33     20.98 o
  -9   1  10     1434.91     1485.96     39.74 o
  -8   1  10        9.66       22.39     10.61 o
  -7   1  10     1563.41     1463.81     31.76 o
  -6   1  10      325.79      319.08     12.85 o
  -5   1  10     2386.28     2381.35     32.86 o
  -4   1  10      324.51      361.37     10.81 o
  -3   1  10      728.65      741.97     14.65 o
  -2   1  10     1683.63     1571.52     15.92 o
  -1   1  10      376.57      415.94      7.84 o
   0   1  10     4053.15     3848.48     32.40 o
   1   1  10      889.25      888.28     12.23 o
   2   1  10      126.96      130.99      6.77 o
   3   1  10     1137.86     1112.37     23.79 o
   4   1  10        6.35       16.12      8.97 o
   5   1  10      870.49      894.13     22.83 o
   6   1  10      356.18      419.53     18.24 o
   7   1  10      158.29      171.69     14.96 o
   8   1  10       29.24       35.15     13.31 o
   9   1  10       14.96      -13.43     19.18 o
 -13   2  10       63.44       71.89     18.44 o
 -12   2  10       31.62       50.65     17.24 o
 -11   2  10      661.97      638.54     85.28 o
 -10   2  10        3.39        6.65     13.93 o
  -9   2  10      345.09      346.32     21.41 o
  -8   2  10      189.71      201.13     15.81 o
  -7   2  10       51.54       60.96     11.07 o
  -6   2  10      265.98      262.07     12.50 o
  -5   2  10     1054.03      990.01     21.12 o
  -4   2  10      743.99      694.07     13.96 o
  -3   2  10      818.98      804.84     12.68 o
  -2   2  10     2021.26     2024.06     21.60 o
  -1   2  10      425.50      439.26      8.32 o
   0   2  10      125.57      133.92      5.80 o
   1   2  10     2765.15     2790.91     26.92 o
   2   2  10        1.06       -0.41      5.08 o
   3   2  10      130.27      133.93      8.57 o
   4   2  10     1164.21     1151.87     25.23 o
   5   2  10      151.02      131.13     12.78 o
   6   2  10      125.17      122.19     13.42 o
   7   2  10       17.99        8.94     12.43 o
   8   2  10        4.61      -13.38     15.87 o
 -12   3  10      228.14      230.68     22.01 o
 -11   3  10      671.80      742.10     31.74 o
 -10   3  10       46.74       39.92     16.13 o
  -9   3  10      238.97      309.96     21.64 o
  -8   3  10      338.80      312.47     27.70 o
  -7   3  10       13.02       15.89     12.91 o
  -6   3  10      558.95      556.73     19.73 o
  -5   3  10      101.73       87.97     10.90 o
  -4   3  10     1106.53     1109.85     19.00 o
  -3   3  10      760.36      667.20     13.12 o
  -2   3  10      537.27      542.28     10.16 o
  -1   3  10     3381.60     3325.09     31.08 o
   0   3  10      546.13      543.85     10.28 o
   1   3  10       11.87        7.04      4.60 o
   2   3  10      890.14      935.09     16.05 o
   3   3  10        0.05        2.69      6.66 o
   4   3  10      526.44      621.34     17.88 o
   5   3  10      291.06      304.16     16.39 o
   6   3  10        3.25        3.15     11.67 o
   7   3  10      560.20      549.71     22.62 o
   8   3  10       38.78       22.08     29.98 o
 -12   4  10       58.05       33.33     21.63 o
 -11   4  10       30.39       44.35     22.16 o
 -10   4  10      459.19      489.64     35.20 o
  -9   4  10       18.02       11.95     18.86 o
  -8   4  10      312.05      230.01     25.90 o
  -7   4  10      462.91      434.92     24.55 o
  -6   4  10      953.75      935.99     32.64 o
  -5   4  10      165.65      154.61      8.90 o
  -4   4  10      119.54      138.92      9.42 o
  -3   4  10     1024.87      960.01     16.20 o
  -2   4  10      374.71      338.72      9.99 o
  -1   4  10       59.35       49.59      5.73 o
   0   4  10     2134.87     2138.80     24.04 o
   1   4  10       21.77       19.83      5.60 o
   2   4  10     1192.76     1147.13     18.31 o
   3   4  10      990.02      996.85     19.29 o
   4   4  10       95.68      105.51     10.48 o
   5   4  10      381.36      401.72     22.04 o
   6   4  10      225.85      234.33     19.67 o
   7   4  10        1.27        6.70     15.88 o
   8   4  10      151.42      125.19     37.86 o
 -12   5  10      853.33      823.81     44.49 o
 -11   5  10      146.73      130.91     25.63 o
 -10   5  10       10.04        0.38     19.98 o
  -9   5  10      595.14      513.45     35.57 o
  -8   5  10      747.64      725.45     38.78 o
  -7   5  10      169.77      187.34     24.48 o
  -6   5  10      600.06      574.14     21.51 o
  -5   5  10      695.17      721.65     18.00 o
  -4   5  10       50.07       52.77      8.25 o
  -3   5  10       20.04       18.34      5.81 o
  -2   5  10     2732.89     2700.88     34.76 o
  -1   5  10      318.96      304.03     10.59 o
   0   5  10     1991.58     1955.06     24.14 o
   1   5  10     1508.88     1481.11     20.46 o
   2   5  10       58.51       75.74      8.38 o
   3   5  10     1463.98     1521.54     32.33 o
   4   5  10       11.64       15.21      9.62 o
   5   5  10      121.74      112.81     16.59 o
   6   5  10      621.11      599.04     27.90 o
   7   5  10       91.47      103.76     36.15 o
 -12   6  10       35.74       52.97     24.50 o
 -11   6  10      547.67      586.74     40.82 o
 -10   6  10       89.17       73.76     24.59 o
  -9   6  10        2.74       15.50     21.31 o
  -8   6  10       65.62       61.98     22.78 o
  -7   6  10     1185.86     1105.99     49.09 o
  -6   6  10      317.81      283.49     17.94 o
  -5   6  10      500.28      489.92     16.53 o
  -4   6  10     2500.72     2435.85     39.88 o
  -3   6  10      430.86      432.08     12.28 o
  -2   6  10     1926.87     1917.03     33.64 o
  -1   6  10      430.19      458.66     14.22 o
   0   6  10      144.57      138.58      9.54 o
   1   6  10     2903.89     2876.34     32.61 o
   2   6  10       63.17       73.60      9.84 o
   3   6  10       42.10       51.06     10.09 o
   4   6  10      607.52      642.26     27.32 o
   5   6  10       40.74       40.32     15.85 o
   6   6  10       13.84       31.19     16.12 o
   7   6  10       47.36       45.24     33.88 o
 -11   7  10       82.52      119.61     26.38 o
 -10   7  10      193.12      205.10     30.69 o
  -9   7  10      309.56      294.08     32.47 o
  -8   7  10      322.93      354.59     34.09 o
  -7   7  10      163.62      182.76     27.27 o
  -6   7  10     1487.81     1404.57     43.71 o
  -5   7  10       77.80       97.71     13.40 o
  -4   7  10     1460.83     1487.58     36.67 o
  -3   7  10     1641.17     1577.24     25.27 o
  -2   7  10        3.63        4.64      9.55 o
  -1   7  10     2059.04     1987.61     30.21 o
   0   7  10      272.22      281.23     12.28 o
   1   7  10      370.14      374.64     13.86 o
   2   7  10     1214.63     1269.42     25.27 o
   3   7  10        0.07       -1.39      9.83 o
   4   7  10       65.05       60.20     11.88 o
   5   7  10       35.48       12.71     12.44 o
   6   7  10      169.75      230.09     39.42 o
 -11   8  10      176.48      125.72     28.98 o
 -10   8  10      379.28      339.12     35.64 o
  -9   8  10       36.00       79.03     25.28 o
  -8   8  10      243.19      274.93     32.41 o
  -7   8  10       88.52       47.00     23.82 o
  -6   8  10      768.22      718.42     57.41 o
  -5   8  10      461.46      435.12     21.42 o
  -4   8  10      157.99      148.35     15.59 o
  -3   8  10     2360.61     2446.07    199.14 o
  -2   8  10      430.62      425.30     17.95 o
  -1   8  10      144.51      129.99     14.55 o
   0   8  10      556.42      566.10     18.67 o
   1   8  10       16.39        9.00     12.89 o
   2   8  10       21.48       19.92     13.35 o
   3   8  10      218.36      222.39     14.52 o
   4   8  10      196.09      199.00     15.95 o
   5   8  10      428.98      474.25     21.65 o
 -11   9  10       24.19       -9.63     26.99 o
 -10   9  10        8.52       -3.42     25.15 o
  -9   9  10      182.42      197.39     32.41 o
  -8   9  10       58.37       66.41     26.44 o
  -7   9  10      121.97      141.27     29.89 o
  -6   9  10       16.70       16.52     13.86 o
  -5   9  10      717.18      718.74     27.37 o
  -4   9  10        3.71      -10.30     12.47 o
  -3   9  10       63.73       45.17     52.65 o
  -2   9  10     1302.08     1355.30     56.32 o
  -1   9  10       60.51       68.50     12.35 o
   0   9  10       15.26        8.96      9.99 o
   1   9  10      568.27      614.95     32.04 o
   2   9  10        3.92        4.41     14.11 o
   3   9  10      300.49      305.91     56.81 o
   4   9  10       95.30       99.80     27.65 o
   5   9  10        3.66      -13.84     18.14 o
 -10  10  10       53.57       77.66     30.17 o
  -9  10  10       93.09       88.90     28.61 o
  -8  10  10       27.00       50.87     26.78 o
  -7  10  10      373.44      393.38     38.69 o
  -6  10  10       13.66        7.57     33.14 o
  -5  10  10       84.29       88.56     15.89 o
  -4  10  10      373.22      390.29     27.25 o
  -3  10  10        2.12       -1.52     11.48 o
  -2  10  10      332.63      310.45     17.12 o
  -1  10  10      236.25      249.18     16.03 o
   0  10  10        0.21        1.84     12.63 o
   1  10  10      210.01      184.14     28.60 o
   2  10  10      195.24      157.86     34.49 o
   3  10  10        1.09       -5.75     17.51 o
   4  10  10      106.86      136.94     28.46 o
  -9  11  10       51.91       95.14     31.99 o
  -8  11  10        4.23       19.50     27.87 o
  -7  11  10        4.72       10.75     27.72 o
  -6  11  10      257.47      307.55     27.79 o
  -5  11  10       16.13       33.15     24.46 o
  -4  11  10      285.32      276.19     31.70 o
  -3  11  10      245.23      264.32     29.90 o
  -2  11  10        6.78        6.80     17.80 o
  -1  11  10      740.54      820.01     29.06 o
   0  11  10      216.99      282.78     19.08 o
   1  11  10       10.73      -30.44     19.89 o
   2  11  10      279.34      316.22     61.38 o
   3  11  10        5.48      -35.34     17.67 o
  -8  12  10      248.00      268.06     38.11 o
  -7  12  10       12.27       20.51     20.35 o
  -6  12  10       64.65       92.86     28.74 o
  -5  12  10      375.50      379.46     37.20 o
  -4  12  10        1.37      -22.34     24.06 o
  -3  12  10      110.75       95.12     26.11 o
  -2  12  10      364.92      374.48     33.61 o
  -1  12  10        0.69        7.04     14.11 o
   0  12  10      300.71      258.51     28.32 o
   1  12  10       61.13       47.32     24.58 o
   2  12  10        0.73        8.70     23.14 o
  -7  13  10      169.99      177.26     24.48 o
  -6  13  10       21.71       -4.04     27.65 o
  -5  13  10      126.15      171.01     32.08 o
  -4  13  10      281.07      306.06     34.57 o
  -3  13  10       18.49       13.13     25.07 o
  -2  13  10      443.09      472.48     36.64 o
  -1  13  10        1.38       27.23     15.10 o
   0  13  10        1.60      -26.44     21.70 o
  -5  14  10        0.10        6.38     28.45 o
  -4  14  10      259.39      289.35     34.84 o
  -3  14  10      111.80       91.34     27.80 o
  -2  14  10        1.30       27.93     25.08 o
  -1 -22  11       93.86       87.71     25.21 o
   0 -22  11       16.87       32.03     25.16 o
   1 -22  11       14.93       17.29     25.71 o
   2 -22  11      251.68      189.36     30.85 o
  -3 -21  11      298.77      285.90     40.82 o
  -2 -21  11       48.53       33.89     22.22 o
  -1 -21  11        3.35        0.00     13.40 o
   0 -21  11      535.58      556.81     31.56 o
   1 -21  11       10.15       29.31     18.78 o
   2 -21  11      166.43      188.48     30.12 o
   3 -21  11      244.88      229.55     33.18 o
   4 -21  11       43.61       55.56     29.45 o
  -5 -20  11      101.52       84.74     22.07 o
  -4 -20  11        5.84       19.03     16.26 o
  -3 -20  11       15.91       13.07     14.90 o
  -2 -20  11      140.97      138.33     17.39 o
  -1 -20  11       52.57       35.40     13.67 o
   0 -20  11      251.31      267.59     17.47 o
   1 -20  11       28.41       36.78     17.85 o
   2 -20  11       16.20       -3.30     36.81 o
   3 -20  11      278.98      308.56     26.59 o
   4 -20  11        1.53       -5.68     25.99 o
   5 -20  11        1.56       46.54     28.51 o
  -6 -19  11       74.46       45.88     20.54 o
  -5 -19  11        0.99        7.70     15.85 o
  -4 -19  11      171.95      179.74     18.75 o
  -3 -19  11      146.10      166.09     18.09 o
  -2 -19  11      109.38      118.43     16.20 o
  -1 -19  11       63.08       71.56     13.44 o
   0 -19  11        3.36        4.86     14.45 o
   1 -19  11      834.79      834.32     34.17 o
   2 -19  11       55.14       60.65     17.77 o
   3 -19  11        8.04        4.29     17.00 o
   4 -19  11      412.46      460.75     57.00 o
   5 -19  11        8.07       10.01     15.91 o
   6 -19  11       76.05       39.55     31.22 o
  -7 -18  11       13.72       15.14     14.80 o
  -6 -18  11       36.41       39.18     17.92 o
  -5 -18  11      198.38      194.76     31.53 o
  -4 -18  11      180.26      182.61     18.02 o
  -3 -18  11       88.39      117.58     14.00 o
  -2 -18  11       12.39        8.88     10.17 o
  -1 -18  11     1350.05     1525.91     29.97 o
   0 -18  11        4.51       26.46     11.73 o
   1 -18  11      174.27      129.86     18.14 o
   2 -18  11      752.51      789.11     35.59 o
   3 -18  11        0.37        4.33     16.64 o
   4 -18  11      235.78      257.63     33.14 o
   5 -18  11      247.50      291.17     21.34 o
   6 -18  11        3.69      -24.03     26.38 o
   7 -18  11      292.92      316.39     40.88 o
  -8 -17  11        0.40       19.38     22.40 o
  -7 -17  11      109.36      120.18     19.33 o
  -6 -17  11       58.43       41.67     13.84 o
  -5 -17  11      124.20      133.15     23.91 o
  -4 -17  11        2.22       16.62     11.82 o
  -3 -17  11      100.26       71.51     12.47 o
  -2 -17  11       93.33      118.34     10.62 o
  -1 -17  11       73.41       75.33     11.00 o
   0 -17  11      428.29      450.40     19.28 o
   1 -17  11      200.24      220.94     33.93 o
   2 -17  11      295.35      306.78     33.30 o
   3 -17  11      718.92      750.79     29.70 o
   4 -17  11        1.34       -1.57     13.09 o
   5 -17  11      302.87      339.01     21.20 o
   6 -17  11      119.77      166.84     37.49 o
   7 -17  11       35.71       20.40     27.77 o
  -8 -16  11       19.49       16.79     21.09 o
  -7 -16  11       60.75       47.15     16.84 o
  -6 -16  11      140.80      134.24     12.83 o
  -5 -16  11       31.67       23.10     12.28 o
  -4 -16  11       46.53       44.75      9.89 o
  -3 -16  11       16.07       29.31     10.69 o
  -2 -16  11      721.43      749.11     16.67 o
  -1 -16  11        0.48       -5.98      8.49 o
   0 -16  11      100.89       80.91     11.90 o
   1 -16  11      699.01      718.14     22.81 o
   2 -16  11       77.14       58.04     17.34 o
   3 -16  11      816.56      861.92     27.16 o
   4 -16  11      414.78      386.68     20.50 o
   5 -16  11       31.13       13.37     17.44 o
   6 -16  11      235.36      222.35     23.57 o
   7 -16  11      123.16      112.57     22.18 o
   8 -16  11        1.16      -15.93     26.10 o
  -9 -15  11        1.36       12.87     21.32 o
  -8 -15  11      271.83      264.75     51.76 o
  -7 -15  11      239.91      244.57     21.88 o
  -6 -15  11        9.97        6.85      8.84 o
  -5 -15  11      160.70      156.26     10.98 o
  -4 -15  11      507.05      529.44     15.62 o
  -3 -15  11       52.76       50.60      9.13 o
  -2 -15  11       61.26       69.03      9.45 o
  -1 -15  11      576.66      633.29     15.80 o
   0 -15  11        0.63        3.07      9.46 o
   1 -15  11      845.44      877.71     21.76 o
   2 -15  11      434.25      440.60     32.69 o
   3 -15  11       16.83       37.31     11.64 o
   4 -15  11     1382.94     1405.38     51.97 o
   5 -15  11       37.78        3.91     16.22 o
   6 -15  11      102.35      130.22     20.41 o
   7 -15  11      592.48      640.10     33.32 o
   8 -15  11        1.33        3.95     26.20 o
 -10 -14  11      245.55      265.21     28.39 o
  -9 -14  11       57.61       64.87     31.19 o
  -8 -14  11       36.44       38.15     18.80 o
  -7 -14  11       88.02      103.68     11.56 o
  -6 -14  11      564.69      603.77     16.73 o
  -5 -14  11       64.79       70.77     11.82 o
  -4 -14  11       90.54       86.64      8.09 o
  -3 -14  11     1420.92     1437.57     30.97 o
  -2 -14  11       45.67       37.12      6.33 o
  -1 -14  11      443.83      464.85     12.53 o
   0 -14  11     1153.00     1160.49     23.28 o
   1 -14  11      102.37       88.90     10.27 o
   2 -14  11     1332.70     1405.48     45.93 o
   3 -14  11      668.97      656.56     32.15 o
   4 -14  11      169.99      180.46     14.75 o
   5 -14  11      707.24      747.01     31.64 o
   6 -14  11        8.92        9.47     18.94 o
   7 -14  11        9.05       24.39     25.18 o
   8 -14  11      391.58      397.27     38.25 o
   9 -14  11      159.94      104.26     30.21 o
 -10 -13  11       70.02       22.58     20.60 o
  -9 -13  11      325.90      315.37     41.46 o
  -8 -13  11       90.79       94.91     19.54 o
  -7 -13  11      147.40      171.77     12.74 o
  -6 -13  11        6.51        1.48      8.62 o
  -5 -13  11      971.43      945.88     19.86 o
  -4 -13  11      426.30      410.88     12.16 o
  -3 -13  11     1373.90     1362.59     17.78 o
  -2 -13  11      516.00      508.63     11.14 o
  -1 -13  11        1.68       -0.97      5.43 o
   0 -13  11     1083.97     1058.97     21.56 o
   1 -13  11      488.14      470.82     13.89 o
   2 -13  11      117.29       94.62      9.94 o
   3 -13  11     1567.87     1619.49     33.88 o
   4 -13  11       94.54       96.24     12.16 o
   5 -13  11      332.59      315.44     26.13 o
   6 -13  11      480.49      427.66     22.39 o
   7 -13  11      120.01      156.24     31.83 o
   8 -13  11      193.37      177.25     30.10 o
   9 -13  11       20.84       37.22     26.13 o
 -11 -12  11      129.39      130.91     24.70 o
 -10 -12  11        1.33        1.65     19.25 o
  -9 -12  11      103.22       92.09     24.59 o
  -8 -12  11      147.68      138.81     13.49 o
  -7 -12  11      210.39      207.37     12.51 o
  -6 -12  11       46.14       41.95      8.98 o
  -5 -12  11     1843.29     1757.40     23.66 o
  -4 -12  11      189.17      184.79     10.73 o
  -3 -12  11       24.26       24.35      4.96 o
  -2 -12  11     3474.99     3434.93     33.53 o
  -1 -12  11     1600.38     1625.26     19.12 o
   0 -12  11      176.75      191.04      8.06 o
   1 -12  11     5097.96     5035.40     58.13 o
   2 -12  11      352.90      336.01     13.79 o
   3 -12  11      227.29      214.81     13.84 o
   4 -12  11      597.47      587.97     38.74 o
   5 -12  11      106.05      115.12     16.92 o
   6 -12  11      243.35      235.98     43.09 o
   7 -12  11        4.80       30.89     16.84 o
   8 -12  11       80.12       74.86     19.31 o
   9 -12  11      126.85      129.62     28.04 o
 -11 -11  11      598.10      600.35     33.86 o
 -10 -11  11       38.90       44.44     35.18 o
  -9 -11  11      261.84      278.82     27.42 o
  -8 -11  11      664.56      606.77     20.28 o
  -7 -11  11      210.54      215.45     13.86 o
  -6 -11  11      346.07      370.80     12.90 o
  -5 -11  11       13.81       -1.08      5.97 o
  -4 -11  11     2063.62     2060.82     25.12 o
  -3 -11  11      165.09      173.05      7.30 o
  -2 -11  11     1024.88      992.24     13.98 o
  -1 -11  11     3581.06     3674.23     32.95 o
   0 -11  11       13.99        6.19      5.47 o
   1 -11  11      646.31      594.21     14.06 o
   2 -11  11      744.31      733.96     18.50 o
   3 -11  11      167.97      150.34     10.61 o
   4 -11  11      775.20      742.67     27.94 o
   5 -11  11      265.55      257.48     17.03 o
   6 -11  11      346.09      322.29     23.15 o
   7 -11  11      144.21      152.55     15.16 o
   8 -11  11      302.00      292.20     18.60 o
   9 -11  11        1.62       22.60     18.03 o
 -11 -10  11       68.27       41.79     38.28 o
 -10 -10  11      131.87       75.73     22.92 o
  -9 -10  11      157.72      146.46     14.62 o
  -8 -10  11      252.72      228.59     13.96 o
  -7 -10  11      227.03      233.62     13.67 o
  -6 -10  11     2531.44     2420.20     29.53 o
  -5 -10  11       84.56       93.76      6.80 o
  -4 -10  11      489.43      471.12     11.64 o
  -3 -10  11     2603.56     2634.08     26.39 o
  -2 -10  11        4.48        6.78      3.63 o
  -1 -10  11     2593.19     2652.58     22.22 o
   0 -10  11     2689.70     2739.69     24.39 o
   1 -10  11       24.96       28.98      6.55 o
   2 -10  11     2160.32     2056.73     32.68 o
   3 -10  11      674.21      677.89     17.97 o
   4 -10  11        9.94        3.33     11.25 o
   5 -10  11      499.28      472.09     19.31 o
   6 -10  11        2.23       12.34     10.96 o
   7 -10  11       17.25       37.11     12.27 o
   8 -10  11      117.04      107.03     19.50 o
   9 -10  11        6.27        1.50     17.30 o
 -12  -9  11      213.37      230.58     31.41 o
 -11  -9  11       41.50       57.41     19.99 o
 -10  -9  11       22.37       23.81     17.15 o
  -9  -9  11      127.87      110.19     11.87 o
  -8  -9  11      534.45      555.54     19.95 o
  -7  -9  11       49.09       46.36      8.26 o
  -6  -9  11        1.12        2.90      6.02 o
  -5  -9  11      474.46      490.30     11.32 o
  -4  -9  11      434.78      422.63     14.42 o
  -3  -9  11      358.89      325.21      9.92 o
  -2  -9  11     1458.32     1472.51     15.92 o
  -1  -9  11       55.10       52.54      3.48 o
   0  -9  11     2166.89     2134.69     18.62 o
   1  -9  11      964.86     1006.68     16.93 o
   2  -9  11     1061.29     1069.21     21.14 o
   3  -9  11     1457.28     1455.05     23.28 o
   4  -9  11       87.45      102.30     12.98 o
   5  -9  11        1.88        2.58      9.46 o
   6  -9  11     1275.58     1174.62     29.14 o
   7  -9  11       42.81       41.09     11.87 o
   8  -9  11       36.86       44.07     13.31 o
   9  -9  11        6.44       16.33     23.67 o
 -12  -8  11       63.78       80.66     47.59 o
 -11  -8  11      597.76      541.02     29.81 o
 -10  -8  11        4.15        1.44     15.25 o
  -9  -8  11      238.71      270.57     16.44 o
  -8  -8  11      198.16      207.49     13.92 o
  -7  -8  11      613.01      592.20     15.82 o
  -6  -8  11      152.99      151.46      9.40 o
  -5  -8  11       22.73       21.62      5.79 o
  -4  -8  11     5262.90     5209.82     50.01 o
  -3  -8  11     2268.71     2338.03     23.31 o
  -2  -8  11     1678.72     1614.54     15.74 o
  -1  -8  11     1187.32     1130.78     11.85 o
   0  -8  11      282.74      311.16      6.28 o
   1  -8  11     3285.41     3271.82     33.06 o
   2  -8  11     1301.37     1262.43     19.14 o
   3  -8  11       13.93        8.81      5.71 o
   4  -8  11     2190.83     2028.25     45.31 o
   5  -8  11       21.11       11.67      9.34 o
   6  -8  11       41.26       43.55     11.21 o
   7  -8  11       32.21        8.30     10.86 o
   8  -8  11      515.73      533.42     34.14 o
   9  -8  11       29.39       29.10     15.57 o
 -12  -7  11        1.47       -0.09     16.94 o
 -11  -7  11      101.51       85.41     23.30 o
 -10  -7  11      353.31      332.18     16.76 o
  -9  -7  11      368.89      341.57     16.43 o
  -8  -7  11      265.20      243.37     16.31 o
  -7  -7  11       55.25       54.85      7.75 o
  -6  -7  11      671.81      666.08     16.78 o
  -5  -7  11       76.50       78.36      6.41 o
  -4  -7  11     1693.88     1714.86     20.35 o
  -3  -7  11     3161.60     3189.17     29.71 o
  -2  -7  11        8.33        1.19      2.60 o
  -1  -7  11     7036.73     7068.01     51.68 o
   0  -7  11      351.23      346.50      6.19 o
   1  -7  11      260.56      261.76      7.02 o
   2  -7  11     4175.65     4203.84     50.66 o
   3  -7  11      618.87      598.23     14.49 o
   4  -7  11      721.00      702.06     20.88 o
   5  -7  11      509.08      536.60     20.75 o
   6  -7  11      312.90      337.99     17.15 o
   7  -7  11      130.29      141.09     21.00 o
   8  -7  11       12.79       17.87     12.52 o
   9  -7  11      287.10      304.08     21.96 o
 -12  -6  11      264.41      275.02     23.21 o
 -11  -6  11      294.07      294.22     26.48 o
 -10  -6  11      237.17      254.87     14.96 o
  -9  -6  11        1.10        8.29      9.15 o
  -8  -6  11      440.77      448.82     14.86 o
  -7  -6  11      110.82       94.88      8.39 o
  -6  -6  11     1181.12     1155.83     20.64 o
  -5  -6  11     4951.23     4749.61     56.07 o
  -4  -6  11      196.26      206.41      7.17 o
  -3  -6  11     7601.09     7550.46     63.34 o
  -2  -6  11     2000.24     1922.51     16.75 o
  -1  -6  11     1297.04     1294.62     12.13 o
   0  -6  11     3946.46     3783.01     28.39 o
   1  -6  11      243.30      230.52      6.33 o
   2  -6  11      370.05      324.50     10.69 o
   3  -6  11     1234.45     1140.89     20.04 o
   4  -6  11       35.45       34.58      9.10 o
   5  -6  11      532.04      538.34     19.66 o
   6  -6  11        1.70        0.30      9.99 o
   7  -6  11      285.81      269.64     18.92 o
   8  -6  11       66.80       58.48     12.10 o
   9  -6  11       59.75       49.78     16.20 o
 -12  -5  11      195.25      168.44     27.98 o
 -11  -5  11        1.60        8.40     14.98 o
 -10  -5  11      147.02      153.84     14.55 o
  -9  -5  11      368.55      365.84     17.49 o
  -8  -5  11     1526.80     1403.55     25.37 o
  -7  -5  11      611.43      603.42     15.01 o
  -6  -5  11      479.95      462.75     13.04 o
  -5  -5  11     3783.88     3683.53     45.27 o
  -4  -5  11      156.00      161.49      7.09 o
  -3  -5  11      727.10      764.46      9.95 o
  -2  -5  11     3721.12     3729.84     29.03 o
  -1  -5  11      150.36      141.96      4.14 o
   0  -5  11      578.99      572.11      7.64 o
   1  -5  11     2981.44     2942.20     28.32 o
   2  -5  11      633.82      587.18     13.66 o
[truncated: 235,008 more chars]
